# Supplementary material for: Ploidy and recombination proficiency shape the evolutionary adaptation to constitutive DNA replication stress
Source: PLoS Genet. 2021 Nov 9;17(11):e1009875. doi: 10.1371/journal.pgen.1009875 (PMC8604288; doi:10.1371/journal.pgen.1009875)
Supplement: S1 Table — (XLSX) [file pgen.1009875.s013.xlsx]

## Sheet: Populations
sys_name	sgdid	gene_name	size	chr_num	position	sample_name	snp_indel	ref	read	fraction	tot_reads	mutation_type	origin	description
YFL041W	S000001853	FET5	1869	6	50552	EVO1_	snp	C	T	48	80	Clone variant, nonsynonymous	FErrous Transport	Multicopper oxidase; integral membrane protein with similarity to Fet3p; may have a role in iron transport
YER032W	S000000834	FIR1	2631	5	215797	EVO1_	snp	C	T	43	47	Clone variant, nonsynonymous	Factor Interacting with REF2	Protein involved in 3' mRNA processing; interacts with Ref2p; APCC(Cdh1) substrate; potential Cdc28p substrate
YPL110C	S000006031	GDE1	3672	16	342929	EVO1_	snp	C	T	34	50	Clone variant, nonsynonymous	GlycerophosphoDiEsterase	Glycerophosphocholine (GroPCho) phosphodiesterase; hydrolyzes GroPCho to choline and glycerolphosphate, for use as a phosphate source and as a precursor for phosphocholine synthesis; may interact with ribosomes
YLL035W	S000003958	GRC3	1899	12	70712	EVO1_	snp	C	A	32	38	Clone variant, other		Polynucleotide kinase present on rDNA; required for efficient transcription termination by RNA polymerase I; functions with Las1p in a conserved mechanism to modulate rRNA processing and ribosome biogenesis; required for cell growth; mRNA is cell-cycle regulated
YKL032C	S000001515	IXR1	1794	11	380465	EVO1_	snp	T	G	93	30	Clone variant, nonsynonymous	Intrastrand cross (X)-link Recognition	Transcriptional repressor that regulates hypoxic genes during normoxia; involved in the aerobic repression of genes such as COX5b, TIR1, and HEM13; binds DNA intrastrand cross-links formed by cisplatin; HMG (high mobility group box) domain containing protein which binds and bends cisplatin-modified DNA, blocking excision repair; IXR1 has a paralog, ABF2, that arose from the whole genome duplicati…
YDR217C	S000002625	RAD9	3930	4	900463	EVO1_	snp	A	C	33	33	Clone variant, nonsynonymous	RADiation sensitive	DNA damage-dependent checkpoint protein; required for cell-cycle arrest in G1/S, intra-S, and G2/M, plays a role in postreplication repair (PRR) pathway; transmits checkpoint signal by activating Rad53p and Chk1p; hyperphosphorylated by Mec1p and Tel1p; multiple cyclin dependent kinase consensus sites and the C-terminal BRCT domain contribute to DNA damage checkpoint activation; Rad9p Chk1 Activa…
YDR217C	S000002625	RAD9	3930	4	901576	EVO1_	indel	C	+T	44	32	Clone variant, nonsynonymous	RADiation sensitive	DNA damage-dependent checkpoint protein; required for cell-cycle arrest in G1/S, intra-S, and G2/M, plays a role in postreplication repair (PRR) pathway; transmits checkpoint signal by activating Rad53p and Chk1p; hyperphosphorylated by Mec1p and Tel1p; multiple cyclin dependent kinase consensus sites and the C-terminal BRCT domain contribute to DNA damage checkpoint activation; Rad9p Chk1 Activa…
YLR059C	S000004049	REX2	810	12	259720	EVO1_	indel	C	-T	31	16	Clone variant, other	Rna EXonuclease	3'-5' RNA exonuclease; involved in 3'-end processing of U4 and U5 snRNAs, 5S and 5.8S rRNAs, and RNase P and RNase MRP RNA; localized to mitochondria and null suppresses escape of mtDNA to nucleus in yme1 yme2 mutants; RNase D exonuclease
YLL034C	S000003957	RIX7	2514	12	70712	EVO1_	snp	C	A	32	38	Clone variant, nonsynonymous	RIbosome eXport	Putative ATPase of the AAA family; required for export of pre-ribosomal large subunits from the nucleus; distributed between the nucleolus, nucleoplasm, and nuclear periphery depending on growth conditions
YGL076C	S000003044	RPL7A	1662	7	365506	EVO1_	snp	A	T	54	13	Clone variant, nonsynonymous	Ribosomal Protein of the Large subunit	Ribosomal 60S subunit protein L7A; required for processing of 27SA3 pre-rRNA to 27SB pre-rRNA during assembly of large ribosomal subunit; depletion leads to a turnover of pre-rRNA; contains a conserved C-terminal Nucleic acid Binding Domain (NDB2); binds to Domain II of 25S and 5.8S rRNAs; homologous to mammalian ribosomal protein L7 and bacterial L30; RPL7A has a paralog, RPL7B, that arose from …
YDR186C	S000002594	S000002594	2634	4	832716	EVO1_	indel	C	+A	33	12	Clone variant, other	Srp-iNDependent targeting	Protein involved in SRP-independent targeting of substrates to the ER; component of an alternative ER targeting pathway that has partial functional redundancy with the GET pathway; preference for substrates with downstream transmembrane domains; interacts with Env10p/Snd2p and Pho88p/Snd3p; can compensate for loss of SRP; may interact with ribosomes, based on co-purification experiments; GFP-fusi…
YPL066W	S000005987	S000005987	1440	16	427832	EVO1_	indel	C	-A	36	14	Clone variant, other	Rho1 GEF Localizing	Regulator of Rho1p signaling, cofactor of Tus1p; required for the localization of Tus1p during all phases of cytokinesis; green fluorescent protein (GFP)-fusion protein localizes to the bud neck and cytoplasm; null mutant is viable and exhibits growth defect on a non-fermentable (respiratory) carbon source
YLR058C	S000004048	SHM2	1410	12	259720	EVO1_	indel	C	-T	31	16	Clone variant, promoter	Serine HydroxyMethyltransferase	Cytosolic serine hydroxymethyltransferase; converts serine to glycine plus 5,10 methylenetetrahydrofolate; major isoform involved in generating precursors for purine, pyrimidine, amino acid, and lipid biosynthesis
YLR442C	S000004434	SIR3	2937	12	1021514	EVO1_	indel	A	-T	55	53	Clone variant, nonsynonymous	Silent Information Regulator	Silencing protein; interacts with Sir2p, Sir4p, and histone H3/H4 tails to establish transcriptionally silent chromatin; required for spreading of silenced chromatin; recruited to chromatin through interaction with Rap1p; C-terminus assumes variant winged helix-turn-helix (wH) fold that mediates homodimerization, which is critical for holo-SIR complex loading; required for telomere hypercluster f…
YOR190W	S000005716	SPR1	1338	15	691849	EVO1_	snp	A	G	26	53	Clone variant, nonsynonymous	SPorulation Regulated	Sporulation-specific exo-1,3-beta-glucanase; contributes to ascospore thermoresistance; SPR1 has a paralog, EXG1, that arose from the whole genome duplication
YDR172W	S000002579	SUP35	2058	4	809935	EVO1_	snp	C	A	43	98	Clone variant, nonsynonymous	SUPpressor	Translation termination factor eRF3; has a role in mRNA deadenylation and decay; altered protein conformation creates the [PSI(+)] prion that modifies cellular fitness, alters translational fidelity by affecting reading frame selection, and results in a nonsense suppressor phenotype; many stress-response genes are repressed in the presence of [PSI(+)]
YER011W	S000000813	TIR1	765	5	175658	EVO1_	indel	A	-CTTCTTCTGCTGCCTCAAGCTCTTCTGAAGCTAAGT	75	36	Clone variant, nonsynonymous	TIp1-Related	Cell wall mannoprotein; expression is downregulated at acidic pH and induced by cold shock and anaerobiosis; abundance is increased in cells cultured without shaking; member of the Srp1p/Tip1p family of serine-alanine-rich proteins
YOR191W	S000005717	ULS1	4860	15	691849	EVO1_	snp	A	G	26	53	Clone variant, promoter	Ubiquitin Ligase for SUMO conjugates	Swi2/Snf2-related translocase, SUMO-Targeted Ubiquitin Ligase (STUbL); required for maintenance of NHEJ inhibition at telomeres; functions at telomeres to translocate and ubiquitinylate poly-sumoylated Rap1p for proteosomal degradation; plays role in antagonizing silencing during mating-type switching; only known STUbL with a translocase activity; contains RING finger domain; relocalizes from nuc…
YDR185C	S000002593	UPS3	540	4	832716	EVO1_	indel	C	+A	33	12	Clone variant, promoter	UnProceSsed	Mitochondrial protein of unknown function; similar to Ups1p and Ups2p which are involved in regulation of mitochondrial cardiolipin and phosphatidylethanolamine levels; null is viable but interacts synthetically with ups1 and ups2 mutations; UPS3 has a paralog, UPS2, that arose from the whole genome duplication
YPL065W	S000005986	VPS28	729	16	427832	EVO1_	indel	C	-A	36	14	Clone variant, promoter	Vacuolar Protein Sorting	Component of the ESCRT-I complex; complex is involved in ubiquitin-dependent sorting of proteins into the endosome; conserved C-terminal domain interacts with ESCRT-III subunit Vps20p; other members include Stp22p, Srn2p, Vps28p, and Mvb12p
YLR103C	S000004093	CDC45	1953	12	344843	EVO10_	snp	C	A	100	134	Clone variant, nonsynonymous	Cell Division Cycle	DNA replication initiation factor; recruited to MCM pre-RC complexes at replication origins; promotes release of MCM from Mcm10p, recruits elongation machinery; binds tightly to ssDNA, which disrupts interaction with the MCM helicase and stalls it during replication stress; mutants in human homolog may cause velocardiofacial and DiGeorge syndromes
YGR245C	S000003477	SDA1	2304	7	980898	EVO10_	indel	T	+A	41	78	Clone variant, nonsynonymous	Severe Depolymerization of Actin	Protein required for actin organization and passage through Start; highly conserved nuclear protein; required for actin cytoskeleton organization; plays a critical role in G1 events; binds Nap1p; involved in 60S ribosome biogenesis
YER011W	S000000813	TIR1	765	5	175658	EVO10_	indel	A	-CTTCTTCTGCTGCCTCAAGCTCTTCTGAAGCTAAGT	87	78	Clone variant, nonsynonymous	TIp1-Related	Cell wall mannoprotein; expression is downregulated at acidic pH and induced by cold shock and anaerobiosis; abundance is increased in cells cultured without shaking; member of the Srp1p/Tip1p family of serine-alanine-rich proteins
YJL139C	S000003675	YUR1	1287	10	152073	EVO10_	snp	C	G	44	91	Clone variant, nonsynonymous	Yeast Unknown Reading frame	Mannosyltransferase involved in protein N-glycosylation; member of the KTR1 family; located in the Golgi apparatus; YUR1 has a paralog, KTR2, that arose from the whole genome duplication
YMR170C	S000004780	ALD2	1521	13	603432	EVO11_	indel	G	+A	34	93	Clone variant, promoter	ALdehyde Dehydrogenase	Cytoplasmic aldehyde dehydrogenase; involved in ethanol oxidation and beta-alanine biosynthesis; uses NAD+ as the preferred coenzyme; expression is stress induced and glucose repressed; very similar to Ald3p
YBR140C	S000000344	IRA1	9279	2	526830	EVO11_	indel	G	-A	30	40	Clone variant, promoter	Inhibitory Regulator of the RAS-cAMP pathway	GTPase-activating protein; negatively regulates RAS by converting it from GTP- to the GDP-bound inactive form, required for reducing cAMP levels under nutrient limiting conditions, mediates membrane association of adenylate cyclase; mutations cause catalase T deficiency, defective glycogen synthesis and defective trehalose accumulation; IRA1 has a paralog, IRA2, that arose from the whole genome d…
YOR336W	S000005863	KRE5	4098	15	950484	EVO11_	indel	T	+A	40	57	Clone variant, nonsynonymous	Killer toxin REsistant	Protein required for beta-1,6 glucan biosynthesis; mutations result in aberrant morphology and severe growth defects
YER070W	S000000872	RNR1	2667	5	300980	EVO11_	snp	C	T	34	141	Clone variant, nonsynonymous	RiboNucleotide Reductase	Major isoform of large subunit of ribonucleotide-diphosphate reductase; the RNR complex catalyzes rate-limiting step in dNTP synthesis, regulated by DNA replication and DNA damage checkpoint pathways via localization of small subunits; relative distribution to the nucleus increases upon DNA replication stress; RNR1 has a paralog, RNR3, that arose from the whole genome duplication
YBR141C	S000000345	S000000345	1014	2	526830	EVO11_	indel	G	-A	30	40	Clone variant, other	Base MethylTransferase of 25S RNA	Nucleolar S-adenosylmethionine-dependent rRNA methyltransferase; methylates adenine (m1A) of the large subunit (LSU) rRNA at position 2142; belongs to Rossmann fold superfamily; green fluorescent protein (GFP)-fusion protein localizes to the nucleolus; YBR141C is not an essential gene
YER011W	S000000813	TIR1	765	5	175658	EVO11_	indel	A	-CTTCTTCTGCTGCCTCAAGCTCTTCTGAAGCTAAGT	81	98	Clone variant, nonsynonymous	TIp1-Related	Cell wall mannoprotein; expression is downregulated at acidic pH and induced by cold shock and anaerobiosis; abundance is increased in cells cultured without shaking; member of the Srp1p/Tip1p family of serine-alanine-rich proteins
YML093W	S000004558	UTP14	2700	13	84906	EVO11_	snp	C	T	37	134	Clone variant, synonoymous	U Three Protein	Subunit of U3-containing Small Subunit (SSU) processome complex; involved in production of 18S rRNA and assembly of small ribosomal subunit
YNL197C	S000005141	WHI3	1986	14	268525	EVO11_	indel	T	-C	36	98	Clone variant, nonsynonymous	WHIskey	RNA binding protein that sequesters CLN3 mRNA in cytoplasmic foci; regulates genes involved in the cell cycle, sister chromatid cohesion, and stress response; acts as a cytoplasmic retention factor for Cdc28p and associated cyclins; regulates cell fate and dose-dependently regulates the critical cell size required for passage through Start; Tpk1p (PKA) mediated phosphorylation (S568) inhibits Whi…
YHR017W	S000001059	YSC83	1158	8	138116	EVO11_	snp	A	C	47	100	Clone variant, promoter		Non-essential mitochondrial protein of unknown function; mRNA induced during meiosis, peaking between mid to late prophase of meiosis I; similar to S. douglasii YSD83
YHR016C	S000001058	YSC84	1575	8	138116	EVO11_	snp	A	C	47	100	Clone variant, synonoymous		Actin-binding protein; involved in bundling of actin filaments and endocytosis of actin cortical patches; activity stimulated by Las17p; contains SH3 domain similar to Rvs167p; YSC84 has a paralog, LSB3, that arose from the whole genome duplication
YLR114C	S000004104	AVL9	2295	12	376603	EVO12_	indel	A	+T	27	89	Clone variant, nonsynonymous	Apl2 Vps1 Lethal	Conserved protein involved in exocytic transport from the Golgi; mutation is synthetically lethal with apl2 vps1 double mutation; member of a protein superfamily with orthologs in diverse organisms; relocalizes from bud neck to cytoplasm upon DNA replication stress
YJR109C	S000003870	CPA2	3357	10	630315	EVO12_	snp	C	A	46	129	Clone variant, nonsynonymous	Carbamyl Phosphate synthetase A	Large subunit of carbamoyl phosphate synthetase; carbamoyl phosphate synthetase catalyzes a step in the synthesis of citrulline, an arginine precursor
YLR056W	S000004046	ERG3	1098	12	253266	EVO12_	indel	T	+A	48	84	Clone variant, promoter	ERGosterol biosynthesis	C-5 sterol desaturase; glycoprotein that catalyzes the introduction of a C-5(6) double bond into episterol, a precursor in ergosterol biosynthesis; transcriptionally down-regulated when ergosterol is in excess; mutants are viable, but cannot grow on non-fermentable carbon sources; substrate of HRD ubiquitin ligase; mutation is functionally complemented by human SC5D
YKL062W	S000001545	MSN4	1893	11	322687	EVO12_	snp	C	G	33	78	Clone variant, promoter	Multicopy suppressor of SNF1 mutation	Stress-responsive transcriptional activator; activated in stochastic pulses of nuclear localization in response to various stress conditions; binds DNA at stress response elements of responsive genes, inducing gene expression; involved in diauxic shift
YDL105W	S000002263	NSE4	1209	4	271940	EVO12_	snp	G	T	49	125	Clone variant, promoter	Non-SMC Element	Component of the SMC5-SMC6 complex; this complex plays a key role in the removal of X-shaped DNA structures that arise between sister chromatids during DNA replication and repair
YBR301W	S000000505	PAU24	363	2	809483	EVO12_	indel	C	+T	25	20	Clone variant, other	seriPAUperin family	Cell wall mannoprotein; has similarity to Tir1p, Tir2p, Tir3p, and Tir4p; member of the seripauperin multigene family encoded mainly in subtelomeric regions; expressed under anaerobic conditions, completely repressed during aerobic growth
YDL106C	S000002264	PHO2	1680	4	271940	EVO12_	snp	G	T	49	125	Clone variant, promoter	PHOsphate metabolism	Homeobox transcription factor; regulatory targets include genes involved in phosphate metabolism; binds cooperatively with Pho4p to the PHO5 promoter; phosphorylation of Pho2p facilitates interaction with Pho4p; relocalizes to the cytosol in response to hypoxia
YML032C	S000004494	RAD52	1416	13	212601	EVO12_	indel	T	-G	46	91	Clone variant, nonsynonymous	RADiation sensitive	Protein that stimulates strand exchange; stimulates strand exchange by facilitating Rad51p binding to single-stranded DNA; anneals complementary single-stranded DNA; involved in the repair of double-strand breaks in DNA during vegetative growth and meiosis and UV induced sister chromatid recombination
YAR007C	S000000065	RFA1	1866	1	157376	EVO12_	snp	C	A	83	161	Clone variant, nonsynonymous	Replication Factor A	Subunit of heterotrimeric Replication Protein A (RPA); RPA is a highly conserved single-stranded DNA binding protein involved in DNA replication, repair, and recombination; RPA protects against inappropriate telomere recombination, and upon telomere uncapping, prevents cell proliferation by a checkpoint-independent pathway; role in DNA catenation/decatenation pathway of chromosome disentangling; …
YCL073C	S000000575	S000000575	1848	3	7708	EVO12_	snp	T	G	29	134	Clone variant, synonoymous	Glutathione EXchanger	Proton:glutathione antiporter; localized to the vacuolar and plasma membranes; imports glutathione from the vacuole and exports it through the plasma membrane; has a role in resistance to oxidative stress and modulation of the PKA pathway; GEX1 has a paralog, GEX2, that arose from a segmental duplication
YJL185C	S000003721	S000003721	882	10	82336	EVO12_	snp	T	C	48	130	Clone variant, nonsynonymous	AuTophaGy related	Pex3p interacting protein, required for pexophagy; interacts with Atg8p and Atg11p; mRNA is weakly cell cycle regulated, peaking in G2 phase; YJL185C is a non-essential gene
YLR055C	S000004045	SPT8	1809	12	253266	EVO12_	indel	T	+A	48	84	Clone variant, promoter	SuPpressor of Ty	Subunit of the SAGA transcriptional regulatory complex; not present in SAGA-like complex SLIK/SALSA; required for SAGA-mediated inhibition at some promoters
YER011W	S000000813	TIR1	765	5	175658	EVO12_	indel	A	-CTTCTTCTGCTGCCTCAAGCTCTTCTGAAGCTAAGT	92	48	Clone variant, nonsynonymous	TIp1-Related	Cell wall mannoprotein; expression is downregulated at acidic pH and induced by cold shock and anaerobiosis; abundance is increased in cells cultured without shaking; member of the Srp1p/Tip1p family of serine-alanine-rich proteins
YDR135C	S000002542	YCF1	4548	4	723236	EVO12_	snp	C	A	57	106	Clone variant, nonsynonymous	Yeast Cadmium Factor	Vacuolar glutathione S-conjugate transporter; ABC-C transporter of the ATP-binding cassette family; required for vacuole fusion; forms stable complexes with vacuole fusion machinery; regulates Vam7p recruitment to vacuoles; role in detoxifying metals (Cd, Hg, As); transports GSSG that is not immediately reduced in cytosol to vacuole; transports unconjugated bilirubin, selenodigluthatione, oxidize…
YDL239C	S000002398	ADY3	2373	4	26388	EVO13_	indel	T	+A	79	33	Clone variant, other	Accumulation of DYads	Protein required for spore wall formation; subunit of leading edge protein (LEP) complex (Ssp1-Ady3-Don1-Irc10) that forms ring-like structure at leading edge of prospore membrane during meiosis II; mediates assembly of LEP complex, formation of ring-like structure via interaction with spindle pole body components, and prospore membrane maturation; potentially phosphorylated by Cdc28p; ADY3 has a…
YJL020C	S000003557	BBC1	3474	10	401399	EVO13_	snp	T	C	31	85	Clone variant, synonoymous	Bni1 synthetic lethal and Bee1 (las17) Complex member	Protein possibly involved in assembly of actin patches; interacts with an actin assembly factor Las17p and with the SH3 domains of Type I myosins Myo3p and Myo5p; localized predominantly to cortical actin patches
YBL045C	S000000141	COR1	1374	2	133952	EVO13_	indel	C	+T	36	47	Clone variant, other	CORe protein of QH2 cytochrome c reductase	Core subunit of the ubiquinol-cytochrome c reductase complex; the ubiquinol-cytochrome c reductase complex (bc1 complex) is a component of the mitochondrial inner membrane electron transport chain
YMR250W	S000004862	GAD1	1758	13	770560	EVO13_	indel	A	+T	46	61	Clone variant, promoter	GlutAmate Decarboxylase	Glutamate decarboxylase; converts glutamate into gamma-aminobutyric acid (GABA) during glutamate catabolism; involved in response to oxidative stress
YDL087C	S000002245	LUC7	786	4	301745	EVO13_	snp	C	A	33	96	Clone variant, promoter	Lethal Unless Cap-binding complex is produced	Essential protein associated with the U1 snRNP complex; splicing factor involved in recognition of 5' splice site; contains two zinc finger motifs; N-terminal zinc finger binds pre-mRNA; relocalizes to the cytosol in response to hypoxia
YDR490C	S000002898	PKH1	2301	4	1431767	EVO13_	snp	A	T	28	145	Clone variant, other	Pkb-activating Kinase Homolog	Serine/threonine protein kinase; involved in sphingolipid-mediated signaling pathway that controls endocytosis; activates Ypk1p and Ykr2p, components of signaling cascade required for maintenance of cell wall integrity; contains a PH-like domain; redundant with Pkh2p; PKH1 has a paralog, PKH2, that arose from the whole genome duplication
YBL046W	S000000142	PSY4	1326	2	133952	EVO13_	indel	C	+T	36	47	Clone variant, other	Platinum SensitivitY	Regulatory subunit of protein phosphatase PP4; presence of Psy4p in the PP4 complex (along with catalytic subunit Pph3p and Psy2p) is required for dephosphorylation of the histone variant H2AX, but not for dephosphorylation of Rad53p, during recovery from the DNA damage checkpoint; localization is cell-cycle dependent and regulated by Cdc28p phosphorylation; required for cisplatin resistance; hom…
YDR489W	S000002897	SLD5	885	4	1431767	EVO13_	snp	A	T	28	145	Clone variant, nonsynonymous	Synthetic Lethality with Dpb11-1	Subunit of the GINS complex (Sld5p, Psf1p, Psf2p, Psf3p); complex is localized to DNA replication origins and implicated in assembly of the DNA replication machinery
YDR214W	S000002622	AHA1	1053	4	893301	EVO15_	snp	G	A	32	72	Clone variant, nonsynonymous	Activator of Heat shock protein 90 ATPase	Co-chaperone that binds Hsp82p and activates its ATPase activity; plays a role in determining prion variants; similar to Hch1p; expression is regulated by stresses such as heat shock; protein abundance increases in response to DNA replication stress
YCR048W	S000000644	ARE1	1833	3	211721	EVO15_	indel	G	-A	31	87	Clone variant, promoter	Acyl-coenzyme A: cholesterol acyl transferase-Related Enzyme	Acyl-CoA:sterol acyltransferase; endoplasmic reticulum enzyme that contributes the major sterol esterification activity in the absence of oxygen; ARE1 has a paralog, ARE2, that arose from the whole genome duplication
Q0110	S000007271	BI2	2040	17	36296	EVO15_	indel	G	-A	51	93	Clone variant, promoter		Mitochondrial mRNA maturase with a role in splicing; encoded by both exon and intron sequences of partially processed COB mRNA
Q0115	S000007272	BI3	3726	17	36296	EVO15_	indel	G	-A	51	93	Clone variant, promoter		Mitochondrial mRNA maturase; forms a complex with Mrs1p to mediate splicing of the bI3 intron of the COB gene; encoded by both exon and intron sequences of partially processed COB mRNA
Q0120	S000007273	BI4	5712	17	36296	EVO15_	indel	G	-A	51	93	Clone variant, promoter		Mitochondrial mRNA maturase; forms a complex with Nam2p to mediate splicing of the bI4 intron of the COB gene; encoded by both exon and intron sequences of partially processed COB mRNA
YCR047C	S000000643	BUD23	828	3	211721	EVO15_	indel	G	-A	31	87	Clone variant, promoter	BUD site selection	Methyltransferase that methylates residue G1575 of 18S rRNA; required for rRNA processing and nuclear export of 40S ribosomal subunits independently of methylation activity; diploid mutant displays random budding pattern; functional homolog of human WBSCR22
YLR103C	S000004093	CDC45	1953	12	344842	EVO15_	snp	C	A	47	151	Clone variant, nonsynonymous	Cell Division Cycle	DNA replication initiation factor; recruited to MCM pre-RC complexes at replication origins; promotes release of MCM from Mcm10p, recruits elongation machinery; binds tightly to ssDNA, which disrupts interaction with the MCM helicase and stalls it during replication stress; mutants in human homolog may cause velocardiofacial and DiGeorge syndromes
Q0105	S000007270	COB	7108	17	36296	EVO15_	indel	G	-A	51	93	Clone variant, promoter	CytochrOme B	Cytochrome b; mitochondrially-encoded subunit of ubiquinol-cytochrome c reductase complex which includes Cobp, Rip1p, Cyt1p, Cor1p, Qcr2p, Qcr6p, Qcr7p, Qcr8p, Qcr9p, and Qcr10p; number of introns varies between strains from 0 to 6, with most having 5
YOL145C	S000005505	CTR9	3234	15	52201	EVO15_	indel	T	+C	26	78	Clone variant, nonsynonymous	Cln Three (CLN3) Requiring	Component of the Paf1p complex involved in transcription elongation; binds to and modulates the activity of RNA polymerases I and II; required for expression of a subset of genes, including cyclin genes; involved in SER3 repression by helping to maintain SRG1 transcription-dependent nucleosome occupancy; contains TPR repeats
YER166W	S000000968	DNF1	4716	5	516504	EVO15_	snp	G	A	29	196	Clone variant, synonoymous	Drs2 Neo1 Family	Aminophospholipid translocase (flippase); type 4 P-type ATPase; involved in phospholipid translocation, contributing to endocytosis, protein transport, and cellular polarization; localizes primarily to the plasma membrane; localizes to the shmoo tip where it has a redundant role in the cellular response to mating pheromone; DNF1 has a paralog, DNF2, that arose from the whole genome duplication
YDR440W	S000002848	DOT1	1749	4	1343955	EVO15_	indel	T	-A	94	111	Clone variant, nonsynonymous	Disruptor Of Telomeric silencing	Nucleosomal histone H3-Lys79 methylase; methylation is required for telomeric silencing, meiotic checkpoint control, and DNA damage response
YOL056W	S000005417	GPM3	912	15	224052	EVO15_	snp	C	A	26	69	Clone variant, synonoymous	Glycerate PhosphoMutase	Nonfunctional homolog of Gpm1p phosphoglycerate mutase; if functional, would convert 3-phosphoglycerate to 2-phosphoglycerate in glycolysis; GPM3 has a paralog, GPM2, that arose from the whole genome duplication
YIL094C	S000001356	LYS12	1116	9	186598	EVO15_	snp	C	G	27	193	Clone variant, nonsynonymous	LYSine requiring	Homo-isocitrate dehydrogenase; an NAD-linked mitochondrial enzyme required for the fourth step in the biosynthesis of lysine, in which homo-isocitrate is oxidatively decarboxylated to alpha-ketoadipate
YGL023C	S000002991	PIB2	1908	7	452447	EVO15_	snp	C	T	27	74	Clone variant, promoter	PhosphatidylInositol(3)-phosphate Binding	Protein of unknown function; contains FYVE domain; similar to Fab1 and Vps27
YIL095W	S000001357	PRK1	2433	9	186598	EVO15_	snp	C	G	27	193	Clone variant, other	p53 Regulatory Kinase	Ser/Thr protein kinase; regulates the organization and function of the actin cytoskeleton; inhibits clathrin-mediated endocytosis; phosphorylates the Pan1p and Sla1p subunits of the Pan1p-Sla1p-End3p complex, resulting in inhibition of complex formation; inhibits Scd5p through phosphorylation; phosphorylates Pan1p-interacting proteins, Ent1/2 and Yap1801/2; negatively regulated through autophosph…
YER070W	S000000872	RNR1	2667	5	299387	EVO15_	snp	G	T	25	126	Clone variant, nonsynonymous	RiboNucleotide Reductase	Major isoform of large subunit of ribonucleotide-diphosphate reductase; the RNR complex catalyzes rate-limiting step in dNTP synthesis, regulated by DNA replication and DNA damage checkpoint pathways via localization of small subunits; relative distribution to the nucleus increases upon DNA replication stress; RNR1 has a paralog, RNR3, that arose from the whole genome duplication
YIL126W	S000001388	STH1	4080	9	120291	EVO15_	snp	C	T	41	136	Clone variant, synonoymous	SNF Two Homolog	ATPase component of the RSC chromatin remodeling complex; required for expression of early meiotic genes; promotes base excision repair in chromatin; essential helicase-related protein homologous to Snf2p
YGL022W	S000002990	STT3	2157	7	452447	EVO15_	snp	C	T	27	74	Clone variant, synonoymous	STaurosporine and Temperature sensitive	Subunit of the oligosaccharyltransferase complex of the ER lumen; complex catalyzes asparagine-linked glycosylation of newly synthesized proteins; forms a subcomplex with Ost3p and Ost4p and is directly involved in catalysis
YER011W	S000000813	TIR1	765	5	175658	EVO15_	indel	A	-CTTCTTCTGCTGCCTCAAGCTCTTCTGAAGCTAAGT	85	59	Clone variant, nonsynonymous	TIp1-Related	Cell wall mannoprotein; expression is downregulated at acidic pH and induced by cold shock and anaerobiosis; abundance is increased in cells cultured without shaking; member of the Srp1p/Tip1p family of serine-alanine-rich proteins
YLR234W	S000004224	TOP3	1971	12	611370	EVO15_	snp	C	A	44	64	Clone variant, nonsynonymous	TOPoisomerase	DNA Topoisomerase III; conserved protein that functions in a complex with Sgs1p and Rmi1p to relax single-stranded negatively-supercoiled DNA preferentially; DNA catenation/decatenation activity is stimulated by RPA and Sgs1p-Top3p-Rmi1p; involved in telomere stability and regulation of mitotic recombination
YMR072W	S000004676	ABF2	552	13	411635	EVO16_	snp	G	A	34	61	Clone variant, nonsynonymous	ARS-Binding Factor	Mitochondrial DNA-binding protein; involved in mitochondrial DNA replication and recombination, member of HMG1 DNA-binding protein family; activity may be regulated by protein kinase A phosphorylation; ABF2 has a paralog, IXR1, that arose from the whole genome duplication; human homolog TFAM can complement yeast abf2 mutant, rescuing the loss-of-mitochondrial DNA phenotype in a yeast abf2 strain
YJR100C	S000003861	AIM25	984	10	617966	EVO16_	snp	C	T	42	73	Clone variant, promoter	Altered Inheritance of Mitochondria	Mitochondria protein of unknown function; interacts genetically with TOR1 to regulate chronological lifespan, and the response to both heat shock and oxidative stress; involved in maintaining the integrity of the mitochondrial network; negative regulator of mitophagy flux; non-tagged protein is detected in purified mitochondria in high-throughput studies; null mutant is viable and displays an ele…
YJR053W	S000003814	BFA1	1725	10	533960	EVO16_	snp	A	G	42	76	Clone variant, promoter	Byr-Four-Alike	Subunit of a two-component GTPase-activating protein, Bfa1p-Bub2p; contributes to GAP activity, inactivating Tem1 by stimulating GTP hydrolysis following damage or misalignment of the mitotic spindle; functions as a guanine-nucleotide exchange inhibitor (GDI) for Tem1p; involved in multiple cell cycle checkpoint pathways that control mitotic exit; required when telomeres are damaged, but not for …
YPR120C	S000006324	CLB5	1308	16	773951	EVO16_	snp	A	T	35	206	Clone variant, nonsynonymous	CycLin B	B-type cyclin involved in DNA replication during S phase; activates Cdc28p to promote initiation of DNA synthesis; functions in formation of mitotic spindles along with Clb3p and Clb4p; most abundant during late G1 phase; CLB5 has a paralog, CLB6, that arose from the whole genome duplication
YLL001W	S000003924	DNM1	2274	12	147472	EVO16_	snp	C	T	46	106	Clone variant, promoter	DyNaMin-related	Dynamin-related GTPase involved in mitochondrial organization; required for mitochondrial fission and inheritance; self assembles on the cytoplasmic face of mitochondrial tubules at sites where division will occur; participates in endocytosis and regulates peroxisome fission along with Vps1p; mutants in the human ortholog DNM1L, which mediates mitochondrial fission, peroxisomal division, autophag…
YMR128W	S000004735	ECM16	3804	13	523586	EVO16_	snp	G	A	43	137	Clone variant, promoter	ExtraCellular Mutant	Essential DEAH-box ATP-dependent RNA helicase specific to U3 snoRNP; predominantly nucleolar in distribution; required for 18S rRNA synthesis
YGL033W	S000003001	HOP2	777	7	435477	EVO16_	snp	T	A	53	57	Clone variant, promoter	HOmologous Pairing	Meiosis-specific protein that localizes to chromosomes; prevents synapsis between nonhomologous chromosomes and ensures synapsis between homologs; complexes with Mnd1p to promote homolog pairing and meiotic double-strand break repair; heterodimer of Hop2p-Mnd1p stimulates the Dmc1p-mediated strand invasion
YJR052W	S000003813	RAD7	1698	10	533960	EVO16_	snp	A	G	42	76	Clone variant, other	RADiation sensitive	Nucleotide excision repair (NER) protein; binds damaged DNA during NER; binds DNA in an ATP-dependent manner (with Rad16p) during NER; required for repair of non-transcribed chromatin; subunit of Nucleotide Excision Repair Factor 4 (NEF4) and the Elongin-Cullin-Socs (ECS) ligase complex
YBR192W	S000000396	RIM2	1134	2	607374	EVO16_	snp	G	A	57	136	Clone variant, promoter	Replication In Mitochondria	Mitochondrial pyrimidine nucleotide transporter; imports pyrimidine nucleoside triphosphates and exports pyrimidine nucleoside monophosphates; member of the mitochondrial carrier family
YBR191W	S000000395	RPL21A	871	2	607374	EVO16_	snp	G	A	57	136	Clone variant, other	Ribosomal Protein of the Large subunit	Ribosomal 60S subunit protein L21A; homologous to mammalian ribosomal protein L21, no bacterial homolog; RPL21A has a paralog, RPL21B, that arose from the whole genome duplication
YJR101W	S000003862	RSM26	801	10	617966	EVO16_	snp	C	T	42	73	Clone variant, promoter	Ribosomal Small subunit of Mitochondria	Mitochondrial ribosomal protein of the small subunit
YLL002W	S000003925	RTT109	1311	12	147472	EVO16_	snp	C	T	46	106	Clone variant, nonsynonymous	Regulator of Ty1 Transposition	Histone acetyltransferase; critical for cell survival in presence of DNA damage during S phase, required for recovery after DSB repair; acetylates H3K56, H3K9; H3K56 acetylation activity required for expression homeostasis, buffering of mRNA synthesis rate against changes in gene dosage during S phase; involved in non-homologous end joining and regulation of Ty1 transposition; prevents hyper-ampl…
YMR127C	S000004734	SAS2	1017	13	523586	EVO16_	snp	G	A	43	137	Clone variant, promoter	Something About Silencing	Histone acetyltransferase (HAT) catalytic subunit of the SAS complex; acetylates free histones and nucleosomes and regulates transcriptional silencing; member of the MYSTacetyltransferase family; other members are Sas4p and Sas5p
YGR208W	S000003440	SER2	930	7	912616	EVO16_	snp	T	G	31	112	Clone variant, synonoymous	SERine requiring	Phosphoserine phosphatase of the phosphoglycerate pathway; involved in serine and glycine biosynthesis, expression is regulated by the available nitrogen source
YNL273W	S000005217	TOF1	3717	14	124044	EVO16_	snp	C	G	67	48	Clone variant, nonsynonymous	TOpoisomerase I-interacting Factor	Subunit of a replication-pausing checkpoint complex; Tof1p-Mrc1p-Csm3p acts at the stalled replication fork to promote sister chromatid cohesion after DNA damage, facilitating gap repair of damaged DNA; interacts with the MCM helicase; relocalizes to the cytosol in response to hypoxia
YMR071C	S000004675	TVP18	504	13	411635	EVO16_	snp	G	A	34	61	Clone variant, promoter	Tlg2-Vesicle Protein	Integral membrane protein; localized to late Golgi vesicles along with the v-SNARE Tlg2p; may interact with ribosomes, based on co-purification experiments; may have a role in intracellular sterol transport
YKR042W	S000001750	UTH1	1098	11	520323	EVO16_	snp	C	A	45	114	Clone variant, nonsynonymous	yoUTH	Mitochondrial inner membrane protein; role in mitophagy is disputed; implicated in cell wall biogenesis, the oxidative stress response, life span during starvation, and cell death; SUN family member; UTH1 has a paralog, NCA3, that arose from the whole genome duplication
YDR384C	S000002792	ATO3	828	4	1242701	EVO17_	snp	C	G	38	29	Clone variant, promoter	Ammonia (Ammonium) Transport Outward	Plasma membrane protein, putative ammonium transporter; regulation pattern suggests a possible role in export of ammonia from the cell; phosphorylated in mitochondria; member of the TC 9.B.33 YaaH family of putative transporters
YNR057C	S000005340	BIO4	714	14	733249	EVO17_	indel	C	+A	37	54	Clone variant, other	BIOtin	Dethiobiotin synthetase; catalyzes the third step in the biotin biosynthesis pathway; BIO4 is in a cluster of 3 genes (BIO3, BIO4, and BIO5) that mediate biotin synthesis; BIO3 and BIO4 were acquired by horizontal gene transfer (HGT) from bacteria; expression appears to be repressed at low iron levels
YNR056C	S000005339	BIO5	1686	14	733249	EVO17_	indel	C	+A	37	54	Clone variant, nonsynonymous	BIOtin	Putative transmembrane protein involved in the biotin biosynthesis; responsible for uptake of 7-keto 8-aminopelargonic acid; BIO5 is in a cluster of 3 genes (BIO3, BIO4, and BIO5) that mediate biotin synthesis
YEL029C	S000000755	BUD16	939	5	97628	EVO17_	snp	C	T	41	41	Clone variant, synonoymous	BUD site selection	Putative pyridoxal kinase; a key enzyme involved in pyridoxal 5'-phosphate synthesis, the active form of vitamin B6; required for genome integrity; involved in bud-site selection; similarity to yeast BUD17 and human pyridoxal kinase (PDXK)
YGR140W	S000003372	CBF2	2871	7	769418	EVO17_	snp	C	T	26	23	Clone variant, nonsynonymous	Centromere-Binding Factor	Essential kinetochore protein; component of the CBF3 multisubunit complex that binds to the CDEIII region of the centromere; Cbf2p also binds to the CDEII region possibly forming a different multimeric complex, ubiquitinated in vivo; sumoylated in an Mms21p-dependent manner; relative distribution to the spindle pole body decreases upon DNA replication stress
YMR001C	S000004603	CDC5	2118	13	269346	EVO17_	snp	A	C	30	53	Clone variant, nonsynonymous	Cell Division Cycle	Polo-like kinase; controls targeting and activation of Rho1p at cell division site via Rho1p guanine nucleotide exchange factors; regulates Spc72p; also functions in adaptation to DNA damage during meiosis; regulates the shape of the nucleus and expansion of the nuclear envelope during mitosis; similar to Xenopus Plx1 and S. pombe Plo1p; human homologs PLK1, PLK3 can each complement yeast cdc5 th…
YGL190C	S000003158	CDC55	1581	7	147160	EVO17_	snp	A	C	63	38	Clone variant, nonsynonymous	Cell Division Cycle	Regulatory subunit B of protein phosphatase 2A (PP2A); Zds1p/2p-dependent localization to cytoplasm promotes mitotic entry; localization to nucleus prevents mitotic exit; required for correct nuclear division, chromosome segregation during achiasmate meiosis; maintains nucleolar sequestration of Cdc14p during early meiosis; limits formation of PP2A-Rts1p holocomplexes to ensure timely dissolution…
YDR403W	S000002811	DIT1	1611	4	1273967	EVO17_	snp	T	A	42	26	Clone variant, promoter	DITyrosine	Sporulation-specific enzyme required for spore wall maturation; involved in the production of a soluble LL-dityrosine-containing precursor of the spore wall; transcripts accumulate at the time of prospore enclosure
YDR402C	S000002810	DIT2	1470	4	1273967	EVO17_	snp	T	A	42	26	Clone variant, promoter	DITyrosine	N-formyltyrosine oxidase; sporulation-specific microsomal enzyme involved in the production of N,N-bisformyl dityrosine required for spore wall maturation, homologous to cytochrome P-450s; SWAT-GFP and mCherry fusion proteins localize to the endoplasmic reticulum and vacuole respectively
YBL047C	S000000143	EDE1	4146	2	128654	EVO17_	snp	G	C	30	27	Clone variant, nonsynonymous	EH Domains and Endocytosis	Scaffold protein involved in the formation of early endocytic sites; putative regulator of cytokinesis; homo-oligomerization is required for localization to and organization of endocytic sites; has a network of interactions with other endocytic proteins; binds membranes in a ubiquitin-dependent manner; may also bind ubiquitinated membrane-associated proteins; interacts with Cmk2 and functions ups…
YDR385W	S000002793	EFT2	2529	4	1242701	EVO17_	snp	C	G	38	29	Clone variant, promoter	Elongation Factor Two	Elongation factor 2 (EF-2), also encoded by EFT1; catalyzes ribosomal translocation during protein synthesis; contains diphthamide, the unique posttranslationally modified histidine residue specifically ADP-ribosylated by diphtheria toxin; EFT2 has a paralog, EFT1, that arose from the whole genome duplication
YDR110W	S000002517	FOB1	1701	4	676488	EVO17_	snp	G	C	100	29	Clone variant, nonsynonymous	FOrk Blocking less	Nucleolar protein that binds the rDNA replication fork barrier site; required for replication fork blocking, recombinational hotspot activity, condensin recruitment to replication fork barrier (RFB), and rDNA repeat segregation; related to retroviral integrases
YDR221W	S000002629	GTB1	2109	4	908301	EVO17_	snp	G	A	63	27	Clone variant, nonsynonymous	Glucosidase Two Beta-subunit	Glucosidase II beta subunit, forms a complex with alpha subunit Rot2p; involved in removal of two glucose residues from N-linked glycans during glycoprotein biogenesis in the ER; relocalizes from ER to cytoplasm upon DNA replication stress
YPL127C	S000006048	HHO1	777	16	309607	EVO17_	snp	G	T	45	31	Clone variant, promoter	Histone H One	Histone H1, linker histone with roles in meiosis and sporulation; decreasing levels early in sporulation may promote meiosis, and increasing levels during sporulation facilitate compaction of spore chromatin; binds to promoters and within genes in mature spores; may be recruited by Ume6p to promoter regions, contributing to transcriptional repression outside of meiosis; suppresses DNA repair invo…
YLL026W	S000003949	HSP104	2727	12	90910	EVO17_	snp	G	A	54	26	Clone variant, synonoymous	Heat Shock Protein	Disaggregase; heat shock protein that cooperates with Ydj1p (Hsp40) and Ssa1p (Hsp70) to refold and reactivate previously denatured, aggregated proteins; responsive to stresses including: heat, ethanol, and sodium arsenite; involved in [PSI+] propagation; protein becomes more abundant and forms cytoplasmic foci in response to DNA replication stress; potentiated Hsp104p variants decrease TDP-43 pr…
YER180C	S000000982	ISC10	804	5	549823	EVO17_	snp	T	G	33	48	Clone variant, nonsynonymous	message Induced in Sporogenesis in S. Cervisiae	Protein required for sporulation; transcript is induced 7.5 hours after induction of meiosis, expected to play significant role in the formation of reproductive cells
YJL174W	S000003710	KRE9	831	10	94880	EVO17_	indel	C	-T	25	16	Clone variant, promoter	Killer toxin REsistant	Glycoprotein involved in cell wall beta-glucan assembly; null mutation leads to severe growth defects, aberrant multibudded morphology, and mating defects
YDL056W	S000002214	MBP1	2502	4	353507	EVO17_	snp	C	G	100	26	Clone variant, nonsynonymous	MluI-box Binding Protein	Transcription factor; involved in regulation of cell cycle progression from G1 to S phase, forms a complex with Swi6p that binds to MluI cell cycle box regulatory element in promoters of DNA synthesis genes
YOR330C	S000005857	MIP1	3765	15	943955	EVO17_	snp	G	A	39	36	Clone variant, promoter	MItochondrial DNA Polymerase	Mitochondrial DNA polymerase gamma; single subunit of mitochondrial DNA polymerase in yeast, in contrast to metazoan complex of catalytic and accessory subunits; polymorphic in yeast, petites occur more frequently in some lab strains; human ortholog POLG complements yeast mip1 mutant; mutations in human POLG associated with Alpers-Huttenlocher syndrome (AHS), progressive external ophthalmoplegia …
YKL064W	S000001547	MNR2	2910	11	320649	EVO17_	snp	A	G	55	44	Clone variant, nonsynonymous	MaNganese Resistance	Vacuolar membrane protein required for magnesium homeostasis; putative magnesium transporter; has similarity to Alr1p and Alr2p, which mediate influx of Mg2+ and other divalent cations; localizes to sites of contact between the vacuole and mitochondria (vCLAMPs)
YOR334W	S000005861	MRS2	1413	15	943955	EVO17_	snp	G	A	39	36	Clone variant, promoter	Mitochondrial RNA Splicing	Mitochondrial inner membrane Mg(2+) channel; required for maintenance of intramitochondrial Mg(2+) concentrations at the correct level to support splicing of group II introns; similar to bacterial CorA
YKR077W	S000001785	MSA2	1092	11	583771	EVO17_	snp	C	T	100	53	Clone variant, synonoymous	Mbf and Sbf Associated	Putative transcriptional activator; interacts with G1-specific transcription factor MBF and G1-specific promoters; MSA2 has a paralog, MSA1, that arose from the whole genome duplication
YGR031C-A	S000028636	NAG1	492	7	546730	EVO17_	snp	T	G	38	42	Clone variant, other	Nested Antisense Gene	Protein involved in yeast cell wall biogenesis; localizes to the cell periphery; production of Nag1p is dependent upon the presence of Slt2p and Rlm1p; gene is nested within and antisense to IMO32
YPL126W	S000006047	NAN1	2691	16	309607	EVO17_	snp	G	T	45	31	Clone variant, promoter	Net1 Associated Nuclear protein	U3 snoRNP protein; component of the small (ribosomal) subunit (SSU) processosome containing U3 snoRNA; required for the biogenesis of18S rRNA
YBR060C	S000000264	ORC2	1863	2	362465	EVO17_	snp	G	A	100	37	Clone variant, nonsynonymous	Origin Recognition Complex	Subunit of the origin recognition complex (ORC); ORC directs DNA replication by binding to replication origins and is also involved in transcriptional silencing; interacts with Spp1p and with trimethylated histone H3; phosphorylated by Cdc28p
YPL219W	S000006140	PCL8	1479	16	137964	EVO17_	snp	A	G	46	41	Clone variant, nonsynonymous	Pho85 CycLin	Cyclin; interacts with Pho85p cyclin-dependent kinase (Cdk) to phosphorylate and regulate glycogen synthase, also activates Pho85p for Glc8p phosphorylation; PCL8 has a paralog, PCL10, that arose from the whole genome duplication
YGR030C	S000003262	POP6	477	7	546730	EVO17_	snp	T	G	38	42	Clone variant, promoter	Processing Of Precursor RNAs	Subunit of RNase MRP, nuclear RNase P and telomerase; forms a soluble heterodimer with Pop7p that binds P3 domain of RNase MRP and RNase P RNAs; RNase MRP cleaves pre-rRNA, nuclear RNase P cleaves tRNA precursors to generate mature 5' ends and facilitates turnover of nuclear RNAs, while telomerase replenishes telomeric DNA; relocalizes to the cytosol in response to hypoxia
YGR091W	S000003323	PRP31	1485	7	665686	EVO17_	snp	A	T	80	25	Clone variant, promoter	Pre-mRNA Processing	Splicing factor; component of the U4/U6-U5 snRNP complex
YER099C	S000000901	PRS2	957	5	358917	EVO17_	snp	T	C	36	45	Clone variant, synonoymous	PhosphoRibosylpyrophosphate Synthetase	5-phospho-ribosyl-1(alpha)-pyrophosphate synthetase; synthesizes PRPP, which is required for nucleotide, histidine, and tryptophan biosynthesis; one of five related enzymes, which are active as heteromultimeric complexes; PRS2 has a paralog, PRS4, that arose from the whole genome duplication
YDR217C	S000002625	RAD9	3930	4	900852	EVO17_	indel	A	+T	72	25	Clone variant, nonsynonymous	RADiation sensitive	DNA damage-dependent checkpoint protein; required for cell-cycle arrest in G1/S, intra-S, and G2/M, plays a role in postreplication repair (PRR) pathway; transmits checkpoint signal by activating Rad53p and Chk1p; hyperphosphorylated by Mec1p and Tel1p; multiple cyclin dependent kinase consensus sites and the C-terminal BRCT domain contribute to DNA damage checkpoint activation; Rad9p Chk1 Activa…
YFL052W	S000001842	S000001842	1398	6	27966	EVO17_	snp	A	T	31	48	Clone variant, promoter	ZiNc Finger protein	Zinc cluster transcription factor that regulates respiratory growth; binds to promoters of genes involved in respiration, gluconeogenesis, and the glyoxylate shunt; required for normal carbon source utilization and stress response
YGR031W	S000003263	S000003263	1029	7	546730	EVO17_	snp	T	G	38	42	Clone variant, synonoymous	Intermediate cleaved by Mitochondrial Octapeptidyl aminopeptidase	Conserved mitochondrial protein of unknown function; processed by both mitochondrial processing peptidase and mitochondrial octapeptidyl aminopeptidase; gene contains the nested antisense gene NAG1
YLR180W	S000004170	SAM1	1149	12	516188	EVO17_	snp	G	T	39	28	Clone variant, nonsynonymous	S-AdenosylMethionine requiring	S-adenosylmethionine synthetase; catalyzes transfer of the adenosyl group of ATP to the sulfur atom of methionine; SAM1 has a paralog, SAM2, that arose from the whole genome duplication
YPL218W	S000006139	SAR1	712	16	137964	EVO17_	snp	A	G	46	41	Clone variant, promoter	Secretion-Associated, Ras-related	ARF family GTPase; component of the COPII vesicle coat; required for transport vesicle formation during ER to Golgi protein transport; lowers membrane rigidity aiding vesicle formation; localizes to ER-mitochondrial contact sites where it enhances membrane curvature, thereby reducing contact size via its N-terminal amphipathic helix; regulates mitochondrial fission and fusion dynamics
YLR166C	S000004156	SEC10	2616	12	496772	EVO17_	snp	C	G	41	32	Clone variant, nonsynonymous	SECretory	Essential 100kDa subunit of the exocyst complex; the exocyst mediates polarized targeting and tethering of post-Golgi secretory vesicles to active sites of exocytosis at the plasma membrane prior to SNARE-mediated fusion
YDR310C	S000002718	SUM1	3189	4	1081337	EVO17_	snp	G	A	27	22	Clone variant, synonoymous	SUppresor of Mar1-1	Transcriptional repressor that regulates middle-sporulation genes; required for mitotic repression of middle sporulation-specific genes; also acts as general replication initiation factor; involved in telomere maintenance, chromatin silencing; regulated by pachytene checkpoint
YJL176C	S000003712	SWI3	2478	10	94880	EVO17_	indel	C	-T	25	16	Clone variant, promoter	SWItching deficient	Subunit of the SWI/SNF chromatin remodeling complex; SWI/SNF regulates transcription by remodeling chromosomes; contains SANT domain that is required for SWI/SNF assembly; is essential for displacement of histone H2A-H2B dimers during ATP-dependent remodeling; required for transcription of many genes, including ADH1, ADH2, GAL1, HO, INO1 and SUC2; relocates to the cytosol under hypoxic conditions
YPL009C	S000005930	TAE2	3117	16	538065	EVO17_	snp	C	A	48	42	Clone variant, nonsynonymous	Ribosome Quality control Complex	Component of RQC, which mediates nascent chain degradation; RQC (ribosome quality control complex) is a ribosome-bound complex required for degradation of polypeptides arising from stalled translation; recruits alanine- and threonine-charged tRNA to the A site and directs the elongation of nascent chains independently of mRNA or 40S subunits; monitors translation stress and signals this to Hsf1p
YDR058C	S000002465	TGL2	981	4	569029	EVO17_	snp	G	A	33	30	Clone variant, promoter	TriacylGlycerol Lipase	Triacylglycerol lipase that is localized to the mitochondria; has lipolytic activity towards triacylglycerols and diacylglycerols when expressed in E. coli
YKR056W	S000001764	TRM2	1920	11	550847	EVO17_	snp	G	T	28	43	Clone variant, synonoymous	tRNA Methyltransferase	tRNA methyltransferase; 5-methylates the uridine residue at position 54 of tRNAs and may also have a role in tRNA stabilization or maturation; endo-exonuclease with a role in DNA repair
YDR354W	S000002762	TRP4	1143	4	1184168	EVO17_	snp	G	T	58	26	Clone variant, promoter	TRyPtophan	Anthranilate phosphoribosyl transferase; transferase of the tryptophan biosynthetic pathway; catalyzes the phosphoribosylation of anthranilate; subject to the general control system of amino acid biosynthesis
YDR353W	S000002761	TRR1	960	4	1183430	EVO17_	snp	C	G	44	27	Clone variant, nonsynonymous	ThioRedoxin Reductase	Cytoplasmic thioredoxin reductase; key regulatory enzyme that determines the redox state of the thioredoxin system, which acts as a disulfide reductase system and protects cells against both oxidative and reductive stress; protein abundance increases in response to DNA replication stress; TRR1 has a paralog, TRR2, that arose from the whole genome duplication
YDR353W	S000002761	TRR1	960	4	1184168	EVO17_	snp	G	T	58	26	Clone variant, nonsynonymous	ThioRedoxin Reductase	Cytoplasmic thioredoxin reductase; key regulatory enzyme that determines the redox state of the thioredoxin system, which acts as a disulfide reductase system and protects cells against both oxidative and reductive stress; protein abundance increases in response to DNA replication stress; TRR1 has a paralog, TRR2, that arose from the whole genome duplication
YDR059C	S000002466	UBC5	537	4	569029	EVO17_	snp	G	A	33	30	Clone variant, other	UBiquitin-Conjugating	Ubiquitin-conjugating enzyme; mediates selective degradation of short-lived, abnormal, or excess proteins, including histone H3; central component of the cellular stress response; expression is heat inducible; protein abundance increases in response to DNA replication stress; UBC5 has a paralog, UBC4, that arose from the whole genome duplication
YER100W	S000000902	UBC6	753	5	358917	EVO17_	snp	T	C	36	45	Clone variant, promoter	UBiquitin-Conjugating	Ubiquitin-conjugating enzyme involved in ERAD; located at the cytosolic side of the ER membrane; tail region contains a transmembrane segment at the C-terminus; substrate of the ubiquitin-proteasome pathway; ER-associated protein degradation is also known as ERAD
YGR090W	S000003322	UTP22	3714	7	665686	EVO17_	snp	A	T	80	25	Clone variant, synonoymous	U Three Protein	Component of the small-subunit processome; required for nuclear export of tRNAs; may facilitate binding of Utp8p to aminoacylated tRNAs and their delivery to Los1p for export; conserved from yeast to mammals
YLR410W	S000004402	VIP1	3441	12	938338	EVO17_	snp	A	T	54	35	Clone variant, nonsynonymous		Inositol hexakisphosphate and inositol heptakisphosphate kinase; inositol heptakisphosphate (IP7) production is important for phosphate signaling; involved in cortical actin cytoskeleton function, and invasive pseudohyphal growth analogous to S. pombe asp1; inositol hexakisphosphate is also known as IP6
YOR332W	S000005859	VMA4	702	15	943955	EVO17_	snp	G	A	39	36	Clone variant, nonsynonymous	Vacuolar Membrane Atpase	Subunit E of the V1 domain of the vacuolar H+-ATPase (V-ATPase); V-ATPase is an electrogenic proton pump found throughout the endomembrane system; V1 domain has eight subunits; required for the V1 domain to assemble onto the vacuolar membrane; protein abundance increases in response to DNA replication stress
YGR270W	S000003502	YTA7	4140	7	1027557	EVO17_	snp	C	G	39	38	Clone variant, nonsynonymous	Yeast Tat-binding Analog	Protein that localizes to chromatin; has a role in regulation of histone gene expression; has a bromodomain-like region that interacts with the N-terminal tail of histone H3, and an ATPase domain; relocalizes to the cytosol in response to hypoxia; potentially phosphorylated by Cdc28p
YGL249W	S000003218	ZIP2	2115	7	34892	EVO17_	snp	G	C	38	24	Clone variant, nonsynonymous	ZIPping up meiotic chromosomes	Meiosis-specific protein; involved in normal synaptonemal complex formation and pairing between homologous chromosomes during meiosis; relocalizes from mitochondrion to cytoplasm upon DNA replication stress
YMR120C	S000004727	ADE17	1779	13	508596	EVO18_	snp	G	A	30	30	Clone variant, synonoymous	ADEnine	Enzyme of 'de novo' purine biosynthesis; contains both 5-aminoimidazole-4-carboxamide ribonucleotide transformylase and inosine monophosphate cyclohydrolase activities; ADE17 has a paralog, ADE16, that arose from the whole genome duplication; ade16 ade17 mutants require adenine and histidine
YLR227C	S000004217	ADY4	1482	12	590373	EVO18_	snp	G	T	100	22	Clone variant, other	Accumulation of DYads	Structural component of the meiotic outer plaque; outer plaque is a membrane-organizing center that assembles on the cytoplasmic face of the spindle pole body during meiosis II and triggers the formation of the prospore membrane
YOL053W	S000005414	AIM39	1188	15	230937	EVO18_	snp	G	C	100	45	Clone variant, nonsynonymous	Altered Inheritance rate of Mitochondria	Protein of unknown function; null mutant displays elevated frequency of mitochondrial genome loss
YOL130W	S000005490	ALR1	2580	15	75303	EVO18_	snp	A	G	100	33	Clone variant, nonsynonymous	ALuminum Resistance	Plasma membrane Mg(2+) transporter; expression and turnover are regulated by Mg(2+) concentration; overexpression confers increased tolerance to Al(3+) and Ga(3+) ions; magnesium transport defect of the null mutant is functionally complemented by either of the human genes MAGT1 and TUSC3 that are not orthologous to ALR1
YFR047C	S000001943	BNA6	888	6	244441	EVO18_	snp	T	G	100	57	Clone variant, nonsynonymous	Biosynthesis of Nicotinic Acid	Quinolinate phosphoribosyl transferase; required for the de novo biosynthesis of NAD from tryptophan via kynurenine; expression regulated by Hst1p
YLR226W	S000004216	BUR2	1188	12	590373	EVO18_	snp	G	T	100	22	Clone variant, nonsynonymous	Bypass UAS Requirement	Cyclin for the Sgv1p (Bur1p) protein kinase; Sgv1p and Bur2p comprise the CDK-cyclin BUR kinase complex which is involved in transcriptional regulation through its phosphorylation of the carboxy-terminal domain (CTD) of the largest subunit of RNA polymerase II (Rpo21p); BUR kinase is also involved in the recruitment of Spt6p to the CTD at the onset of transcription
YFR046C	S000001942	CNN1	1086	6	244441	EVO18_	snp	T	G	100	57	Clone variant, promoter	Co-purified with NNf1p	Kinetochore protein; associated with the essential kinetochore proteins Nnf1p and Spc24p; phosphorylated by Clb5-Cdk1, Mps1p, Ipl1p and to a lesser extent by Clb2-Cdk1; localizes to the lower region of the Ndc80 complex during anaphase and regulates KMN activity by inhibiting the Mtw1 and Spc105 complexes from binding to the Ndc80 complex; similar to metazoan CENP-T
YDR256C	S000002664	CTA1	1548	4	968952	EVO18_	snp	G	A	100	38	Clone variant, nonsynonymous	CaTalase A	Catalase A; breaks down hydrogen peroxide in the peroxisomal matrix formed by acyl-CoA oxidase (Pox1p) during fatty acid beta-oxidation
YKR035W-A	S000006435	DID2	615	11	508006	EVO18_	snp	A	G	100	37	Clone variant, synonoymous	Doa4-Independent Degradation	Class E protein of the vacuolar protein-sorting (Vps) pathway; binds Vps4p and directs it to dissociate ESCRT-III complexes; forms a functional and physical complex with Ist1p; human ortholog may be altered in breast tumors
YBL101C	S000000197	ECM21	3354	2	26167	EVO18_	snp	G	T	26	47	Clone variant, nonsynonymous	ExtraCellular Mutant	Protein involved in regulating endocytosis of plasma membrane proteins; identified as a substrate for ubiquitination by Rsp5p and deubiquitination by Ubp2p; promoter contains several Gcn4p binding elements; ECM21 has a paralog, CSR2, that arose from the whole genome duplication
YLR291C	S000004282	GCD7	1146	12	719562	EVO18_	indel	A	-T	28	25	Clone variant, promoter	General Control Derepressed	Beta subunit of the translation initiation factor eIF2B; the guanine-nucleotide exchange factor for eIF2; activity subsequently regulated by phosphorylated eIF2; first identified as a negative regulator of GCN4 expression; human homolog EIF2B2 can complement yeast mutant, allows growth down-regulation of yeast gene
YBR187W	S000000391	GDT1	843	2	601943	EVO18_	snp	T	A	100	25	Clone variant, promoter	Gcr1 Dependent Translation factor	Calcium and manganese transporter with higher affinity for Ca2+; involved in Ca2+ and Mn2+ homeostasis; localizes to the cis- and medial-Golgi apparatus; GFP-fusion localizes to the vacuole; required for the Mn2+-dependent function of glycosylation enzymes; TMEM165, a human ortholog linked to Congenital Disorders of Glycosylation, functionally complements the null allele; expression pattern and p…
YDL205C	S000002364	HEM3	984	4	94492	EVO18_	snp	A	G	26	31	Clone variant, promoter	HEMe biosynthesis	Porphobilinogen deaminase; catalyzes the conversion of 4-porphobilinogen to hydroxymethylbilane, the third step in heme biosynthesis; localizes to the cytoplasm and nucleus; expression is regulated by Hap2p-Hap3p, but not by levels of heme; human homolog HMBS can complement yeast mutant and allow growth of haploid null after sporulation of a heterozygous diploid
YIL112W	S000001374	HOS4	3252	9	151192	EVO18_	indel	G	-A	36	22	Clone variant, promoter	Hda One Similar	Subunit of the Set3 complex; complex is a meiotic-specific repressor of sporulation specific genes that contains deacetylase activity; potential Cdc28p substrate
YOL013C	S000005373	HRD1	1656	15	301763	EVO18_	indel	C	-TG	28	43	Clone variant, nonsynonymous	HMG-coA Reductase Degradation	Ubiquitin-protein ligase involved in ER-associated degradation (ERAD) of misfolded proteins; upon autoubiquitination triggers retrotranslocation of misfolded proteins to cytosol for degradation; genetically linked to the unfolded protein response (UPR); regulated through association with Hrd3p; contains an H2 ring finger; likely plays a general role in targeting proteins that persistently associa…
YKL032C	S000001515	IXR1	1794	11	380927	EVO18_	snp	G	A	100	33	Clone variant, nonsynonymous	Intrastrand cross (X)-link Recognition	Transcriptional repressor that regulates hypoxic genes during normoxia; involved in the aerobic repression of genes such as COX5b, TIR1, and HEM13; binds DNA intrastrand cross-links formed by cisplatin; HMG (high mobility group box) domain containing protein which binds and bends cisplatin-modified DNA, blocking excision repair; IXR1 has a paralog, ABF2, that arose from the whole genome duplicati…
YOR336W	S000005863	KRE5	4098	15	951128	EVO18_	snp	G	C	79	43	Clone variant, nonsynonymous	Killer toxin REsistant	Protein required for beta-1,6 glucan biosynthesis; mutations result in aberrant morphology and severe growth defects
YDR383C	S000002791	NKP1	717	4	1240333	EVO18_	snp	C	A	96	28	Clone variant, nonsynonymous	Non-essential Kinetochore Protein	Central kinetochore protein and subunit of the Ctf19 complex; mutants have elevated rates of chromosome loss; orthologous to fission yeast kinetochore protein fta4
YDR150W	S000002557	NUM1	8247	4	760040	EVO18_	snp	G	A	25	40	Clone variant, nonsynonymous	NUclear Migration	Protein required for nuclear migration; component of the mitochondria-ER-cortex-ancor (MECA); required for the association of mitochondria with the cell cortex and for accurate distribution of mitochondrial network; interacts with Mdm36p to link the ER and mitochondria at the cortex; localizes to the mother cell cortex and the bud tip; may mediate interactions of dynein and cytoplasmic microtubul…
YBR186W	S000000390	PCH2	1808	2	601943	EVO18_	snp	T	A	100	25	Clone variant, nonsynonymous	Pachytene CHeckpoint	Hexameric ring ATPase that remodels chromosome axis protein Hop1p; nucleolar component of the pachytene checkpoint, which prevents chromosome segregation when recombination and chromosome synapsis are defective; also represses meiotic interhomolog recombination in rDNA; required for meiotic double-stranded break formation
YGL163C	S000003131	RAD54	2697	7	194981	EVO18_	snp	G	T	100	40	Clone variant, synonoymous	RADiation sensitive	DNA-dependent ATPase that stimulates strand exchange; modifies the topology of double-stranded DNA; involved in the recombinational repair of double-strand breaks in DNA during vegetative growth and meiosis; member of the SWI/SNF family of DNA translocases; forms nuclear foci upon DNA replication stress
YDR217C	S000002625	RAD9	3930	4	900988	EVO18_	snp	A	C	100	35	Clone variant, nonsynonymous	RADiation sensitive	DNA damage-dependent checkpoint protein; required for cell-cycle arrest in G1/S, intra-S, and G2/M, plays a role in postreplication repair (PRR) pathway; transmits checkpoint signal by activating Rad53p and Chk1p; hyperphosphorylated by Mec1p and Tel1p; multiple cyclin dependent kinase consensus sites and the C-terminal BRCT domain contribute to DNA damage checkpoint activation; Rad9p Chk1 Activa…
YDR217C	S000002625	RAD9	3930	4	901644	EVO18_	snp	C	T	100	30	Clone variant, nonsynonymous	RADiation sensitive	DNA damage-dependent checkpoint protein; required for cell-cycle arrest in G1/S, intra-S, and G2/M, plays a role in postreplication repair (PRR) pathway; transmits checkpoint signal by activating Rad53p and Chk1p; hyperphosphorylated by Mec1p and Tel1p; multiple cyclin dependent kinase consensus sites and the C-terminal BRCT domain contribute to DNA damage checkpoint activation; Rad9p Chk1 Activa…
YMR270C	S000004883	RRN9	1098	13	805654	EVO18_	snp	C	A	70	43	Clone variant, nonsynonymous	Regulation of RNA polymerase I	Protein involved in promoting high level transcription of rDNA; subunit of UAF (upstream activation factor) for RNA polymerase I
YDL204W	S000002363	RTN2	1182	4	94492	EVO18_	snp	A	G	26	31	Clone variant, promoter	ReTiculoN-like	Reticulon protein; involved in nuclear pore assembly and maintenance of tubular ER morphology; promotes membrane curvature; regulates the ER asymmetry-induced inheritance block during ER stress; role in ER-derived peroxisomal biogenesis; interacts with Sec6p, Yip3p, and Sbh1p; less abundant than RTN1; member of RTNLA (reticulon-like A) subfamily; protein increases in abundance and relocalizes to …
YJR085C	S000003845	S000003845	318	10	585330	EVO18_	snp	C	T	44	59	Clone variant, nonsynonymous	TMem14 Homolog of 11 kDa	Protein of unknown function; GFP-fusion protein is induced in response to the DNA-damaging agent MMS; the authentic, non-tagged protein is detected in highly purified mitochondria in high-throughput studies; protein abundance increases in response to DNA replication stress
YIL113W	S000001375	SDP1	630	9	151192	EVO18_	indel	G	-A	36	22	Clone variant, other	Stress-inducible Dual specificity Phosphatase	Stress-inducible dual-specificity MAP kinase phosphatase; negatively regulates Slt2p MAP kinase by direct dephosphorylation, diffuse localization under normal conditions shifts to punctate localization after heat shock; SDP1 has a paralog, MSG5, that arose from the whole genome duplication
YLR292C	S000004283	SEC72	582	12	719562	EVO18_	indel	A	-T	28	25	Clone variant, other	SECretory	Non-essential subunit of Sec63 complex; with Sec61 complex, Kar2p/BiP and Lhs1p forms a channel competent for SRP-dependent and post-translational SRP-independent protein targeting and import into the ER; other members are Sec63p, Sec62p, and Sec66p
YLR187W	S000004177	SKG3	3081	12	526637	EVO18_	snp	T	G	100	16	Clone variant, nonsynonymous	Suppressor of lethality of Kex2 Gas1 double null mutant	Protein of unknown function; green fluorescent protein (GFP)-fusion protein localizes to the cell periphery, cytoplasm, bud, and bud neck; potential Cdc28p substrate; similar to Skg4p; relocalizes from bud neck to cytoplasm upon DNA replication stress; SKG3 has a paralog, CAF120, that arose from the whole genome duplication
YCR073W-A	S000000718	SOL2	948	3	246815	EVO18_	snp	G	A	74	84	Clone variant, promoter	Suppressor Of Los1-1	Protein with a possible role in tRNA export; shows similarity to 6-phosphogluconolactonase non-catalytic domains but does not exhibit this enzymatic activity; homologous to Sol3p and Sol4p; SOL2 has a paralog, SOL1, that arose from the whole genome duplication
YCR073C	S000000669	SSK22	3996	3	246815	EVO18_	snp	G	A	74	84	Clone variant, promoter	Suppressor of Sensor Kinase	MAP kinase kinase kinase of HOG1 mitogen-activated signaling pathway; functionally redundant with Ssk2p; interacts with and is activated by Ssk1p; phosphorylates Pbs2p; SSK22 has a paralog, SSK2, that arose from the whole genome duplication
YJR086W	S000003846	STE18	333	10	585330	EVO18_	snp	C	T	44	59	Clone variant, promoter	STErile	G protein gamma subunit; forms a dimer with Ste4p to activate the mating signaling pathway, forms a heterotrimer with Gpa1p and Ste4p to dampen signaling; C-terminus is palmitoylated and farnesylated, which are required for normal signaling
YAR042W	S000000081	SWH1	3567	1	194253	EVO18_	snp	G	T	26	81	Clone variant, nonsynonymous		Protein similar to mammalian oxysterol-binding protein; contains ankyrin repeats and FFAT motif; interacts with ER anchor Scs2p at the nucleus-vacuole junction; regulated by sterol binding; SWH1 has a paralog, OSH2, that arose from the whole genome duplication
YDR354W	S000002762	TRP4	1143	4	1184211	EVO18_	snp	G	A	100	37	Clone variant, promoter	TRyPtophan	Anthranilate phosphoribosyl transferase; transferase of the tryptophan biosynthetic pathway; catalyzes the phosphoribosylation of anthranilate; subject to the general control system of amino acid biosynthesis
YDR353W	S000002761	TRR1	960	4	1184211	EVO18_	snp	G	A	100	37	Clone variant, nonsynonymous	ThioRedoxin Reductase	Cytoplasmic thioredoxin reductase; key regulatory enzyme that determines the redox state of the thioredoxin system, which acts as a disulfide reductase system and protects cells against both oxidative and reductive stress; protein abundance increases in response to DNA replication stress; TRR1 has a paralog, TRR2, that arose from the whole genome duplication
YJL200C	S000003736	ACO2	2370	10	58558	EVO19_	snp	G	T	62	71	Clone variant, nonsynonymous	ACOnitase	Putative mitochondrial aconitase isozyme; similarity to Aco1p, an aconitase required for the TCA cycle; expression induced during growth on glucose, by amino acid starvation via Gcn4p, and repressed on ethanol
YJR047C	S000003808	ANB1	474	10	525118	EVO19_	snp	C	T	25	44	Clone variant, nonsynonymous	ANaeroBically induced	Translation elongation factor eIF-5A; previously thought to function in translation initiation; undergoes an essential hypusination modification; expressed under anaerobic conditions; ANB1 has a paralog, HYP2, that arose from the whole genome duplication; human EIF5A complements the inviability of the yeast hyp2 anb1 double null mutant
YOR249C	S000005775	APC5	2058	15	798674	EVO19_	snp	C	A	100	27	Clone variant, nonsynonymous	Anaphase Promoting Complex	Subunit of the Anaphase-Promoting Complex/Cyclosome (APC/C); APC/C is a ubiquitin-protein ligase required for degradation of anaphase inhibitors, including mitotic cyclins, during the metaphase/anaphase transition; component of the platform domain of the APC/C, based on structural analysis; relative distribution to nuclear foci decreases upon DNA replication stress
YJL024C	S000003561	APS3	662	10	396762	EVO19_	snp	G	A	63	51	Clone variant, promoter	clathrin Associated Protein complex Small subunit	Small subunit of the clathrin-associated adaptor complex AP-3; involved in vacuolar protein sorting; related to the sigma subunit of the mammalian clathrin AP-3 complex; suppressor of loss of casein kinase 1 function; protein abundance increases in response to DNA replication stress
YPR145W	S000006349	ASN1	1719	16	823466	EVO19_	snp	G	T	50	40	Clone variant, nonsynonymous	ASparagiNe requiring	Asparagine synthetase; catalyzes the synthesis of L-asparagine from L-aspartate in the asparagine biosynthetic pathway; ASN1 has a paralog, ASN2, that arose from the whole genome duplication
YJL178C	S000003714	ATG27	816	10	90789	EVO19_	snp	C	T	100	49	Clone variant, promoter	AuTophaGy related	Type I membrane protein involved in autophagy and the Cvt pathway; may be involved in membrane delivery to the phagophore assembly site
YPR026W	S000006230	ATH1	3636	16	616131	EVO19_	snp	G	C	60	50	Clone variant, nonsynonymous	Acid TreHalase	Acid trehalase required for utilization of extracellular trehalose; involved in intracellular trehalose degradation during growth recovery after saline stress
YOL164W	S000005524	BDS1	1941	15	5985	EVO19_	snp	C	A	100	63	Clone variant, promoter	Bacterially Derived Sulfatase	Bacterially-derived sulfatase; required for use of alkyl- and aryl-sulfates as sulfur sources
YIL004C	S000001266	BET1	560	9	348140	EVO19_	snp	C	T	73	99	Clone variant, synonoymous	Blocked Early in Transport	Type II membrane protein required for vesicular transport; required for vesicular transport between the endoplasmic reticulum and Golgi complex; v-SNARE with similarity to synaptobrevins
YOL137W	S000005497	BSC6	1494	15	64888	EVO19_	snp	A	C	60	63	Clone variant, promoter	Bypass of Stop Codon	Protein of unknown function with 8 putative transmembrane segments; ORF exhibits genomic organization compatible with a translational readthrough-dependent mode of expression
YGR036C	S000003268	CAX4	720	7	558965	EVO19_	snp	A	T	74	43	Clone variant, promoter	CAlmodulin-dependent in cmd one two twenty-siX	Dolichyl pyrophosphate (Dol-P-P) phosphatase; has a luminally oriented active site in the ER; cleaves the anhydride linkage in Dol-P-P; required for Dol-P-P-linked oligosaccharide intermediate synthesis and protein N-glycosylation
YGL190C	S000003158	CDC55	1581	7	147093	EVO19_	snp	G	A	75	24	Clone variant, nonsynonymous	Cell Division Cycle	Regulatory subunit B of protein phosphatase 2A (PP2A); Zds1p/2p-dependent localization to cytoplasm promotes mitotic entry; localization to nucleus prevents mitotic exit; required for correct nuclear division, chromosome segregation during achiasmate meiosis; maintains nucleolar sequestration of Cdc14p during early meiosis; limits formation of PP2A-Rts1p holocomplexes to ensure timely dissolution…
YOL016C	S000005376	CMK2	1344	15	296834	EVO19_	snp	T	A	28	71	Clone variant, promoter	CalModulin dependent protein Kinase	Calmodulin-dependent protein kinase; may play a role in stress response, many CA++/calmodulan dependent phosphorylation substrates demonstrated in vitro, amino acid sequence similar to mammalian Cam Kinase II; CMK2 has a paralog, CMK1, that arose from the whole genome duplication
YML071C	S000004536	COG8	1824	13	130132	EVO19_	snp	C	A	33	46	Clone variant, nonsynonymous	Conserved Oligomeric Golgi complex	Component of the conserved oligomeric Golgi complex; a cytosolic tethering complex (Cog1p through Cog8p) that functions in protein trafficking to mediate fusion of transport vesicles to Golgi compartments
YMR048W	S000004651	CSM3	954	13	367364	EVO19_	snp	A	G	100	35	Clone variant, nonsynonymous	Chromosome Segregation in Meiosis	Replication fork associated factor; required for stable replication fork pausing; component of the DNA replication checkpoint pathway; required for accurate chromosome segregation during meiosis; forms nuclear foci upon DNA replication stress
YMR078C	S000004683	CTF18	2226	13	423416	EVO19_	snp	C	T	34	44	Clone variant, nonsynonymous	Chromosome Transmission Fidelity	Subunit of a complex with Ctf8p; shares some subunits with Replication Factor C and is required for sister chromatid cohesion; may have overlapping functions with Rad24p in the DNA damage replication checkpoint
YMR162C	S000004772	DNF3	4971	13	581331	EVO19_	snp	T	C	100	31	Clone variant, nonsynonymous	Drs2 Neo1 Family	Trans-golgi network aminophospholipid translocase (flippase); type 4 P-type ATPase; involved in phospholipid translocation, contributing to the maintenance of membrane lipid asymmetry in post-Golgi secretory vesicles; role in protein trafficking between the Golgi and endosomal system; localizes to the trans-Golgi network; localizes to the shmoo tip where it has a redundant role in the cellular re…
YJL090C	S000003626	DPB11	2295	10	263247	EVO19_	indel	G	-T	100	32	Clone variant, nonsynonymous	DNA Polymerase B (II)	DNA replication initiation protein; loads DNA pol epsilon onto pre-replication complexes at origins; checkpoint sensor recruited to stalled replication forks by the checkpoint clamp complex where it activates Mec1p; along with Rfa1p, binds to ultrafine anaphase bridges in mitotic cells and prevents accumulation of chromatin bridges by stimulating the Mec1p kinase and suppressing homologous recomb…
YCR075C	S000000671	ERS1	783	3	249507	EVO19_	snp	C	A	99	77	Clone variant, promoter	ERd Suppressor	Protein involved in cystine transport; localizes to the vacuole, plasma membrane and endosome; similarity to human cystinosin, a H(+)-driven transporter involved in L-cystine export from lysosomes and implicated in the disease cystinosis; contains seven transmembrane domains; mutation is functionally complemented by human CTNS
YDR339C	S000002747	FCF1	570	4	1150841	EVO19_	snp	C	G	25	32	Clone variant, promoter	Faf1p Copurifying Factor	Putative PINc domain nuclease; required for early cleavages of 35S pre-rRNA and maturation of 18S rRNA; component of the SSU (small subunit) processome involved in 40S ribosomal subunit biogenesis; copurifies with Faf1p
YJL091C	S000003627	GWT1	1473	10	263247	EVO19_	indel	G	-T	100	32	Clone variant, promoter	GPI-anchored Wall protein Transfer	Protein involved in the inositol acylation of GlcN-PI; the inositol acylation of glucosaminyl phosphatidylinositol (GlcN-PI) forms glucosaminyl(acyl)phosphatidylinositol (GlcN(acyl)PI), an intermediate in the biosynthesis of glycosylphosphatidylinositol (GPI) anchors
YIL112W	S000001374	HOS4	3252	9	151192	EVO19_	indel	G	-A	28	25	Clone variant, promoter	Hda One Similar	Subunit of the Set3 complex; complex is a meiotic-specific repressor of sporulation specific genes that contains deacetylase activity; potential Cdc28p substrate
YIL002C	S000001264	INP51	2841	9	352178	EVO19_	snp	C	G	69	71	Clone variant, nonsynonymous	INositol polyphosphate 5-Phosphatase	Phosphatidylinositol 4,5-bisphosphate 5-phosphatase; synaptojanin-like protein with an N-terminal Sac1 domain, plays a role in phosphatidylinositol 4,5-bisphosphate homeostasis and in endocytosis; null mutation confers cold-tolerant growth
YNL182C	S000005126	IPI3	1668	14	296126	EVO19_	snp	C	T	56	57	Clone variant, nonsynonymous	Involved in Processing ITS2	Component of the Rix1 complex and pre-replicative complexes (pre-RCs); required for processing of ITS2 sequences from 35S pre-rRNA; component of the pre-60S ribosomal particle with the dynein-related AAA-type ATPase Mdn1p; required for pre-RC formation and maintenance during DNA replication licensing; highly conserved protein which contains several WD40 motifs; IPI3 is an essential gene; other me…
YOL015W	S000005375	IRC10	1761	15	296834	EVO19_	snp	T	A	28	71	Clone variant, promoter	Increased Recombination Centers	Protein of unknown function; subunit of the leading edge protein (LEP) complex (Ssp1-Ady3-Don1-Irc10) that forms a ring-like structure at the leading edge of the prospore membrane during meiosis II; null mutant displays increased levels of spontaneous Rad52p foci
YFR043C	S000001939	IRC6	714	6	239222	EVO19_	snp	A	T	100	140	Clone variant, nonsynonymous	Increased Recombination Centers	Clathrin coat accessory factor; involved in clathrin-mediated vesicle trafficking; may function to link the AP-1 clathrin adaptor complex with the Rab GTPase Ypt31p; has structural similarity to G-proteins; mouse homolog Aagab (p34) functionally complements irc6 null mutation; null mutant displays increased levels of spontaneous Rad52p foci
YKL032C	S000001515	IXR1	1794	11	380960	EVO19_	snp	G	A	30	50	Clone variant, nonsynonymous	Intrastrand cross (X)-link Recognition	Transcriptional repressor that regulates hypoxic genes during normoxia; involved in the aerobic repression of genes such as COX5b, TIR1, and HEM13; binds DNA intrastrand cross-links formed by cisplatin; HMG (high mobility group box) domain containing protein which binds and bends cisplatin-modified DNA, blocking excision repair; IXR1 has a paralog, ABF2, that arose from the whole genome duplicati…
YPL125W	S000006046	KAP120	3099	16	316077	EVO19_	snp	A	C	100	37	Clone variant, nonsynonymous	KAryoPherin	Karyopherin responsible for the nuclear import of Rpf1p; Rpf1p is a ribosome maturation factor
YFR042W	S000001938	KEG1	603	6	239222	EVO19_	snp	A	T	100	140	Clone variant, other	Kre6-binding ER protein responsible for Glucan synthesis	Integral membrane protein of the ER; physically interacts with Kre6p; has a role in the synthesis of beta-1,6-glucan in the cell wall; required for cell viability
YHR186C	S000001229	KOG1	4674	8	477642	EVO19_	snp	C	G	65	46	Clone variant, nonsynonymous	Kontroller Of Growth	Subunit of TORC1; TORC1 is a rapamycin-sensitive complex involved in growth control that contains Tor1p or Tor2p, Lst8p and Tco89p; contains four HEAT repeats and seven WD-40 repeats; may act as a scaffold protein to couple TOR and its effectors
YLR303W	S000004294	MET17	1335	12	732755	EVO19_	snp	C	G	73	48	Clone variant, nonsynonymous	METhionine requiring	O-acetyl homoserine-O-acetyl serine sulfhydrylase; required for Methionine and cysteine biosynthesis
YJL076W	S000003612	NET1	3570	10	298728	EVO19_	snp	C	A	59	37	Clone variant, nonsynonymous	Nucleolar silencing Establishing factor and Telophase regulator	Core subunit of the RENT complex; involved in nucleolar silencing and telophase exit; stimulates transcription by RNA polymerase I and regulates nucleolar structure; NET1 has a paralog, TOF2, that arose from the whole genome duplication
YDR383C	S000002791	NKP1	717	4	1239938	EVO19_	snp	G	C	32	19	Clone variant, other	Non-essential Kinetochore Protein	Central kinetochore protein and subunit of the Ctf19 complex; mutants have elevated rates of chromosome loss; orthologous to fission yeast kinetochore protein fta4
YNL183C	S000005127	NPR1	2373	14	296126	EVO19_	snp	C	T	56	57	Clone variant, promoter	Nitrogen Permease Reactivator	Protein kinase; stabilizes several plasma membrane amino acid transporters by antagonizing their ubiquitin-mediated degradation; phosphorylates Aly2p; negatively regulates Ldb19p-mediated endocytosis by phosphorylating Ldb19p; positively regulates activity of the three Mep ammonium transport proteins; mediates inhibitory phosphorylation of Mep2p and Par32p; TOR complex negatively regulates Npr1p …
YAL015C	S000000013	NTG1	1200	1	126879	EVO19_	indel	C	+TT	39	28	Clone variant, other	eNdonuclease Three-like Glycosylase	DNA N-glycosylase and apurinic/apyrimidinic (AP) lyase; involved in base excision repair; acts in both nucleus and mitochondrion; creates a double-strand break at mtDNA origins that stimulates replication in response to oxidative stress; required for maintaining mitochondrial genome integrity; NTG1 has a paralog, NTG2, that arose from the whole genome duplication
YMR047C	S000004650	NUP116	3342	13	367364	EVO19_	snp	A	G	100	35	Clone variant, promoter	NUclear Pore	FG-nucleoporin component of central core of the nuclear pore complex; contributes directly to nucleocytoplasmic transport and maintenance of the nuclear pore complex (NPC) permeability barrier; forms a stable association with Nup82p, Gle2p and two other FG-nucleoporins (Nsp1p and Nup159p); NUP116 has a paralog, NUP100, that arose from the whole genome duplication
YGR179C	S000003411	OKP1	1221	7	853508	EVO19_	indel	A	-T	39	18	Clone variant, other	Outer Kinetochore Protein	Outer kinetochore protein required for accurate chromosome segregation; component of COMA (Ctf19p, Okp1p, Mcm21p, Ame1p) a kinetochore sub-complex which functions as a platform for kinetochore assembly; orthologous to human centromere constitutive-associated network (CCAN) subunit CENP-Q and fission yeast fta7
YGR178C	S000003410	PBP1	2169	7	853508	EVO19_	indel	A	-T	39	18	Clone variant, promoter	Pab1p-Binding Protein	Component of glucose deprivation induced stress granules; involved in P-body-dependent granule assembly; similar to human ataxin-2; interacts with Pab1p to regulate mRNA polyadenylation; interacts with Mkt1p to regulate HO translation; protein increases in abundance and relative distribution to the nucleus increases upon DNA replication stress
YLR148W	S000004138	PEP3	2757	12	436103	EVO19_	snp	C	G	100	21	Clone variant, nonsynonymous	carboxyPEPtidase Y-deficient	Component of CORVET membrane tethering complex; vacuolar peripheral membrane protein that promotes vesicular docking/fusion reactions in conjunction with SNARE proteins, required for vacuolar biogenesis
YAL023C	S000000021	PMT2	2280	1	108523	EVO19_	snp	T	G	99	78	Clone variant, nonsynonymous	Protein O-MannosylTransferase	Protein O-mannosyltransferase of the ER membrane; transfers mannose residues from dolichyl phosphate-D-mannose to protein serine/threonine residues; involved in ER quality control; acts in a complex with Pmt1p, can instead interact with Pmt5p; antifungal drug target; PMT2 has a paralog, PMT3, that arose from the whole genome duplication
YKL181W	S000001664	PRS1	1284	11	107415	EVO19_	snp	A	T	27	59	Clone variant, nonsynonymous	PhosphoRibosylpyrophosphate Synthetase	5-phospho-ribosyl-1(alpha)-pyrophosphate synthetase; synthesizes PRPP, which is required for nucleotide, histidine, and tryptophan biosynthesis; plays a key role in cell wall integrity (CWI) pathway; one of five related enzymes, which are active as heteromultimeric complexes; missense mutations in human homolog PRPS1 are associated with neuropathic Arts syndrome and Charcot-Marie Tooth (CMTX5) di…
YGR170W	S000003402	PSD2	3417	7	837949	EVO19_	snp	G	T	75	44	Clone variant, nonsynonymous	PhosphatidylSerine Decarboxylase	Phosphatidylserine decarboxylase of the Golgi and vacuolar membranes; converts phosphatidylserine to phosphatidylethanolamine; controls vacuolar membrane phospholipid content by regulating phospholipids in compartments that will eventually give rise to the vacuole; loss of Psd2p causes a specific reduction in vacuolar membrane PE levels while total PE levels are not significantly affected
YLR032W	S000004022	RAD5	3510	12	206922	EVO19_	snp	G	A	55	64	Clone variant, nonsynonymous	RADiation sensitive	DNA helicase/Ubiquitin ligase; involved in error-free DNA damage tolerance (DDT), replication fork regression during postreplication repair by template switching, error-prone translesion synthesis; promotes synthesis of free and PCNA-bound polyubiquitin chains by Ubc13p-Mms2p; forms nuclear foci upon DNA replication stress; associates with native telomeres, cooperates with homologous recombinatio…
YAR007C	S000000065	RFA1	1866	1	157981	EVO19_	snp	T	G	100	63	Clone variant, nonsynonymous	Replication Factor A	Subunit of heterotrimeric Replication Protein A (RPA); RPA is a highly conserved single-stranded DNA binding protein involved in DNA replication, repair, and recombination; RPA protects against inappropriate telomere recombination, and upon telomere uncapping, prevents cell proliferation by a checkpoint-independent pathway; role in DNA catenation/decatenation pathway of chromosome disentangling; …
YDR465C	S000002873	RMT2	1239	4	1393631	EVO19_	snp	C	A	69	35	Clone variant, nonsynonymous	aRginine MeThyltransferase	Arginine N5 methyltransferase; methylates ribosomal protein Rpl12 (L12) on Arg67; relative distribution to the nucleus increases upon DNA replication stress
YJL177W	S000003713	RPL17B	872	10	90789	EVO19_	snp	C	T	100	49	Clone variant, nonsynonymous	Ribosomal Protein of the Large subunit	Ribosomal 60S subunit protein L17B; required for processing of 27SB pre-rRNA and formation of stable 66S assembly intermediates; homologous to mammalian ribosomal protein L17 and bacterial L22; RPL17B has a paralog, RPL17A, that arose from the whole genome duplication
YDR382W	S000002790	RPP2B	333	4	1239938	EVO19_	snp	G	C	32	19	Clone variant, other	Ribosomal Protein P2 Beta	Ribosomal protein P2 beta; a component of the ribosomal stalk, which is involved in the interaction between translational elongation factors and the ribosome; free (non-ribosomal) P2 stimulates the phosphorylation of the eIF2 alpha subunit (Sui2p) by Gcn2p; regulates the accumulation of P1 (Rpp1Ap and Rpp1Bp) in the cytoplasm
YJR127C	S000003888	RSF2	4143	10	663068	EVO19_	snp	G	T	98	51	Clone variant, promoter	ReSpiration Factor	Zinc-finger protein; involved in transcriptional control of both nuclear and mitochondrial genes, many of which specify products required for glycerol-based growth, respiration, and other functions; RSF2 has a paralog, TDA9, that arose from the whole genome duplication; relocalizes from nucleus to cytoplasm upon DNA replication stress
YOL138C	S000005498	RTC1	4026	15	64888	EVO19_	snp	A	C	60	63	Clone variant, synonoymous	Restriction of Telomere Capping	Subunit of SEACAT, a subcomplex of the SEA complex; Rtc1p, along with Mtc5p and Sea4p, redundantly inhibit the TORC1 inhibitory role of the Iml1p/SEACIT (Iml1p-Npr2p-Npr3p) subcomplex, a GAP for GTPase Gtr1p (EGOC subunit) in response to amino acid limitation, thereby resulting in activation of TORC1 signaling; SEA is a coatomer-related complex that associates dynamically with the vacuole; has N-…
YCR076C	S000000672	S000000672	753	3	249507	EVO19_	snp	C	A	99	77	Clone variant, nonsynonymous	FUnction of Boundary	Proteasome-binding protein; interacts physically with multiple subunits of the 20S proteasome and genetically with genes encoding 20S core particle and 19S regulatory particle subunits; exhibits boundary activity which blocks the propagation of heterochromatic silencing; contains a PI31 proteasome regulator domain and sequence similarity with human PSMF1, a proteasome inhibitor; not an essential …
YHR080C	S000001122	S000001122	4038	8	265608	EVO19_	snp	T	C	69	65	Clone variant, synonoymous	Lipid transfer protein Anchored at Membrane contact sites	Sterol-binding protein that localizes to puncta in the cortical ER; sterol binding occurs via two StART-like domains; one of six StART-like domain-containing proteins in yeast that may be involved in intracellular sterol transfer between membranes; conserved across eukaryotes; has both GRAM and StART-like (VASt) domains; the authentic, non-tagged protein is detected in highly purified mitochondri…
YDR132C	S000002539	S000002539	1488	4	719274	EVO19_	snp	A	C	100	27	Clone variant, nonsynonymous	Mitochondrial oRganization of gene eXpression (MIOREX)	Protein that associates with the large mitoribosomal subunit; abundance and relative nuclear distribution to the protein increases upon DNA replication stress; YDR132C has a paralog, YLR108C, that arose from the whole genome duplication
YLR211C	S000004201	S000004201	740	12	564858	EVO19_	snp	A	G	100	49	Clone variant, promoter	AuTophaGy related	Homodimeric subunit of autophagy-specific PtdIns-3-kinase complex I; required for the integrity of the active PtdIns-3-kinase complex I by maintaining an association between Vps15p-Vps34p and Atg14p-Vps30p subcomplexes; localizes to the pre-autophagosomal structure (PAS) in an Atg14p-dependent manner; ATG38 is non-essential but is required for macroautophagy
YOR342C	S000005869	S000005869	960	15	967044	EVO19_	snp	G	T	100	38	Clone variant, nonsynonymous		Protein of unknown function; green fluorescent protein (GFP)-fusion protein localizes to the cytoplasm and the nucleus; relocalizes from nucleus to cytoplasm upon DNA replication stress; YOR342C has a paralog, YAL037W, that arose from the whole genome duplication
YIL113W	S000001375	SDP1	630	9	151192	EVO19_	indel	G	-A	28	25	Clone variant, other	Stress-inducible Dual specificity Phosphatase	Stress-inducible dual-specificity MAP kinase phosphatase; negatively regulates Slt2p MAP kinase by direct dephosphorylation, diffuse localization under normal conditions shifts to punctate localization after heat shock; SDP1 has a paralog, MSG5, that arose from the whole genome duplication
YPL083C	S000006004	SEN54	1404	16	397102	EVO19_	snp	G	T	100	40	Clone variant, synonoymous	Splicing ENdonuclease	Subunit of the tRNA splicing endonuclease; tRNA splicing endonuclease (Sen complex) is composed of Sen2p, Sen15p, Sen34p, and Sen54p; Sen complex also cleaves the CBP1 mRNA at the mitochondrial surface
YAL067C	S000000062	SEO1	1782	1	7788	EVO19_	snp	G	T	72	124	Clone variant, nonsynonymous	Suppressor of sulfoxyde EthiOnine resistance	Putative permease; member of the allantoate transporter subfamily of the major facilitator superfamily; mutation confers resistance to ethionine sulfoxide
YKR101W	S000001809	SIR1	1965	11	642398	EVO19_	snp	T	A	65	78	Clone variant, nonsynonymous	Silent Information Regulator	Protein involved in silencing at mating-type loci HML and HMR; recruitment to silent chromatin requires interactions with Orc1p and with Sir4p, through a common Sir1p domain; binds to centromeric chromatin
YDR227W	S000002635	SIR4	4077	4	917827	EVO19_	indel	G	+A	28	18	Clone variant, nonsynonymous	Silent Information Regulator	SIR protein involved in assembly of silent chromatin domains; silent information regulator (SIR) along with SIR2 and SIR3; involved in assembly of silent chromatin domains at telomeres and the silent mating-type loci; some alleles of SIR4 prolong lifespan; required for telomere hypercluster formation in quiescent yeast cells
YFL002C	S000001894	SPB4	1821	6	145462	EVO19_	snp	G	T	98	106	Clone variant, nonsynonymous	Suppressor of PAB1	Putative ATP-dependent RNA helicase; nucleolar protein required for synthesis of 60S ribosomal subunits at a late step in the pathway; sediments with 66S pre-ribosomes in sucrose gradients
YPL124W	S000006045	SPC29	762	16	316077	EVO19_	snp	A	C	100	37	Clone variant, promoter	Spindle Pole Component	Inner plaque spindle pole body (SPB) component; links the central plaque component Spc42p to the inner plaque component Spc110p; required for SPB duplication
YLR305C	S000004296	STT4	5703	12	744268	EVO19_	snp	C	T	63	35	Clone variant, promoter	STaurosporine and Temperature sensitive	Phosphatidylinositol-4-kinase; functions in the Pkc1p protein kinase pathway; required for normal vacuole morphology, cell wall integrity, and actin cytoskeleton organization
YNL187W	S000005131	SWT21	1074	14	289117	EVO19_	snp	C	G	100	42	Clone variant, other	Synthetic With Tgs1	Protein involved in mRNA splicing; contains a consensus nuclear export signal (NES) sequence similar to the consensus sequence recognized by Crm1p; interacts genetically with Prp40p and Tgs1p; contains WD40 repeats
YCR042C	S000000638	TAF2	4224	3	203132	EVO19_	snp	A	G	61	101	Clone variant, synonoymous	TATA binding protein-Associated Factor	TFIID subunit (150 kDa); involved in RNA polymerase II transcription initiation
YBR198C	S000000402	TAF5	2397	2	617221	EVO19_	snp	C	A	25	61	Clone variant, nonsynonymous	TATA binding protein-Associated Factor	Subunit (90 kDa) of TFIID and SAGA complexes; involved in RNA polymerase II transcription initiation and in chromatin modification
YBR069C	S000000273	TAT1	1860	2	378436	EVO19_	snp	T	A	70	43	Clone variant, promoter	Tyrosine and tryptophan Amino acid Transporter	Amino acid transporter for valine, leucine, isoleucine, and tyrosine; low-affinity tryptophan and histidine transporter; overexpression confers FK506 and FTY720 resistance; protein abundance increases in response to DNA replication stress
YDR107C	S000002514	TMN2	2019	4	669541	EVO19_	snp	G	A	54	28	Clone variant, nonsynonymous	TransMembrane Nine	Protein with a role in cellular adhesion and filamentous growth; similar to Tmn3p; member of the evolutionarily conserved Transmembrane Nine family of proteins with nine membrane-spanning segments; TMN2 has a paralog, EMP70, that arose from the whole genome duplication
YAL016W	S000000014	TPD3	1908	1	126879	EVO19_	indel	C	+TT	39	28	Clone variant, other	tRNA Processing Deficient	Regulatory subunit A of the heterotrimeric PP2A complex; the heterotrimeric protein phosphatase 2A (PP2A) complex also contains regulatory subunit Cdc55p and either catalytic subunit Pph21p or Pph22p; required for cell morphogenesis and transcription by RNA polymerase III
YLR212C	S000004202	TUB4	1422	12	564858	EVO19_	snp	A	G	100	49	Clone variant, other	TUBulin	Gamma-tubulin; involved in nucleating microtubules from both the cytoplasmic and nuclear faces of the spindle pole body; protein abundance increases in response to DNA replication stress
YNL186W	S000005130	UBP10	2379	14	289117	EVO19_	snp	C	G	100	42	Clone variant, promoter	UBiquitin-specific Protease	Ubiquitin-specific protease, deubiquitinates Ub-protein moieties; interacts with proteins that function in rRNA production and ribosome biogenesis via its intrinsically disordered regions; stabilizes Rpa190p by deubiquitination; controls PCNA deubiquitylation; may regulate silencing by acting on Sir4p; involved in posttranscriptionally regulating Gap1p, possibly other transporters; localized to t…
YDL210W	S000002369	UGA4	1716	4	83579	EVO19_	snp	G	T	25	40	Clone variant, promoter	Utilization of GAba	GABA (gamma-aminobutyrate) permease; serves as a GABA transport protein involved in the utilization of GABA as a nitrogen source; catalyzes the transport of putrescine and delta-aminolevulinic acid (ALA); localized to the vacuolar membrane
YOL145C	S000005505	CTR9	3234	15	49431	EVO2_	snp	G	A	100	30	Clone variant, other	Cln Three (CLN3) Requiring	Component of the Paf1p complex involved in transcription elongation; binds to and modulates the activity of RNA polymerases I and II; required for expression of a subset of genes, including cyclin genes; involved in SER3 repression by helping to maintain SRG1 transcription-dependent nucleosome occupancy; contains TPR repeats
YML074C	S000004539	FPR3	1236	13	121610	EVO2_	snp	G	A	100	74	Clone variant, promoter	Fk 506-sensitive Proline Rotamase	Nucleolar peptidyl-prolyl cis-trans isomerase (PPIase); FK506 binding protein; affects expression of multiple genes via its role in nucleosome assembly; phosphorylated by casein kinase II (Cka1p-Cka2p-Ckb1p-Ckb2p) and dephosphorylated by Ptp1p; PPIase domain acts as a transcriptional repressor when tethered to DNA by lexA, and repressor activity is dependent on PPIase activity; FPR3 has a paralog…
YAL019W	S000000017	FUN30	3396	1	115434	EVO2_	snp	C	T	100	61	Clone variant, nonsynonymous	Function Unknown Now	Snf2p family member with ATP-dependent chromatin remodeling activity; has a role in silencing at the mating type locus, telomeres and centromeres; enriched at centromeres and is required for correct chromatin structure around centromeres, as well as at the boundary element of the silent HMR; recruited to DNA double-strand breaks (DSBs) where it promotes 5' strand resection of DSBs; potential Cdc2…
YGL195W	S000003163	GCN1	8019	7	134409	EVO2_	snp	G	T	100	59	Clone variant, nonsynonymous	General Control Nonderepressible	Positive regulator of the Gcn2p kinase activity; forms a complex with Gcn20p; proposed to stimulate Gcn2p activation by an uncharged tRNA
YLR097C	S000004087	HRT3	1035	12	336579	EVO2_	snp	T	C	100	44	Clone variant, nonsynonymous	High level expression Reduces Ty3 transposition	Putative SCF-ubiquitin ligase F-box protein; based on both genetic and physical interactions and sequence similarity; identified in association with Cdc53p, Skp1p and Ubi4 in large and small-scale studies
YDR499W	S000002907	LCD1	2244	4	1448364	EVO2_	snp	G	A	100	34	Clone variant, nonsynonymous	Lethal, Checkpoint-defective, DNA damage sensitive	Essential protein required for the DNA integrity checkpoint pathways; interacts physically with Mec1p; putative homolog of S. pombe Rad26 and human ATRIP; forms nuclear foci upon DNA replication stress
YJL186W	S000003722	MNN5	1761	10	80403	EVO2_	snp	T	A	98	46	Clone variant, nonsynonymous	MaNNosyltransferase	Alpha-1,2-mannosyltransferase; responsible for addition of the second alpha-1,2-linked mannose of the branches on the mannan backbone of oligosaccharides, localizes to an early Golgi compartment
YOL146W	S000005506	PSF3	585	15	49431	EVO2_	snp	G	A	100	30	Clone variant, nonsynonymous	Partner of Sld Five	Subunit of the GINS complex (Sld5p, Psf1p, Psf2p, Psf3p); complex is localized to DNA replication origins and implicated in assembly of the DNA replication machinery
YKR101W	S000001809	SIR1	1965	11	641157	EVO2_	snp	G	C	100	68	Clone variant, nonsynonymous	Silent Information Regulator	Protein involved in silencing at mating-type loci HML and HMR; recruitment to silent chromatin requires interactions with Orc1p and with Sir4p, through a common Sir1p domain; binds to centromeric chromatin
YKR092C	S000001800	SRP40	1221	11	613119	EVO2_	indel	A	-CGAGCTTGAAGAATCGGACGAGCCTGAAGAGTCTGAGTC	47	17	Clone variant, nonsynonymous	Serine Rich Protein	Nucleolar serine-rich protein; role in preribosome assembly or transport; may function as a chaperone of small nucleolar ribonucleoprotein particles (snoRNPs); immunologically and structurally to rat Nopp140
YBL067C	S000000163	UBP13	2244	2	96286	EVO2_	indel	G	+A	26	34	Clone variant, promoter	UBiquitin-specific Protease	Ubiquitin-specific protease that cleaves Ub-protein fusions; UBP13 has a paralog, UBP9, that arose from the whole genome duplication
YDR207C	S000002615	UME6	2511	4	867046	EVO2_	snp	G	T	46	94	Clone variant, nonsynonymous	Unscheduled Meiotic gene Expression	Rpd3L histone deacetylase complex subunit; key transcriptional regulator of early meiotic genes; involved in chromatin remodeling and transcriptional repression via DNA looping; binds URS1 upstream regulatory sequence, represses transcription by recruiting conserved histone deacetylase Rpd3p (through co-repressor Sin3p) and chromatin-remodeling factor Isw2p; couples metabolic responses to nutriti…
YLL040C	S000003963	VPS13	9435	12	54885	EVO2_	snp	G	C	98	60	Clone variant, synonoymous	Vacuolar Protein Sorting	Protein involved in prospore membrane morphogenesis; peripheral membrane protein that localizes to the prospore membrane and at numerous membrane contact sites; involved in sporulation, vacuolar protein sorting, prospore membrane formation during sporulation, and protein-Golgi retention; required for mitochondrial integrity; contains a PH-like domain; homologous to human CHAC and COH1 which are i…
YKL208W	S000001691	CBT1	816	11	46681	EVO20_	snp	C	G	36	33	Clone variant, promoter	Cytochrome B Termination	Protein involved in 5' RNA end processing; substrates include mitochondrial COB, 15S_rRNA, and RPM1 transcripts; may also have a role in 3' end processing of the COB pre-mRNA; displays genetic interaction with cell cycle-regulated kinase Dbf2p
YOR349W	S000005876	CIN1	3045	15	990000	EVO20_	snp	C	T	100	42	Clone variant, synonoymous	Chromosome INstability	Tubulin folding factor D involved in beta-tubulin (Tub2p) folding; isolated as mutant with increased chromosome loss and sensitivity to benomyl
YER157W	S000000959	COG3	2406	5	487030	EVO20_	snp	A	C	98	62	Clone variant, synonoymous	Conserved Oligomeric Golgi complex	Essential component of the conserved oligomeric Golgi complex; a cytosolic tethering complex (Cog1p through Cog8p) that functions in protein trafficking to mediate fusion of transport vesicles to Golgi compartments
YHL030W	S000001022	ECM29	5607	8	45187	EVO20_	snp	A	C	97	79	Clone variant, nonsynonymous	ExtraCellular Mutant	Scaffold protein; assists in association of the proteasome core particle with the regulatory particle; inhibits proteasomal ATPase activity; degraded by the mature proteasome after assembly; contains HEAT-like repeats; protein increases in abundance and relocalizes from nucleus to cytoplasm upon DNA replication stress
YNL327W	S000005271	EGT2	3126	14	26252	EVO20_	snp	T	G	97	77	Clone variant, nonsynonymous	Early G1 Transcript	Glycosylphosphatidylinositol (GPI)-anchored cell wall endoglucanase; required for proper cell separation after cytokinesis; expression is activated by Swi5p and tightly regulated in a cell cycle-dependent manner
YML130C	S000004599	ERO1	1692	13	11794	EVO20_	snp	A	G	100	52	Clone variant, synonoymous	ER Oxidation or Endoplasmic Reticulum Oxidoreductin	Thiol oxidase required for oxidative protein folding in the ER; essential for maintaining ER redox balance; feedback regulated via reduction and oxidation of regulatory bonds; reduced Pdi1p activates Ero1p by direct reduction of Ero1p regulatory bonds; depletion of thiol substrates and accumulation of oxidized Pdi1p results in inactivation of Ero1p by both Pdi1p-mediated oxidation and autonomous …
YGR284C	S000003516	ERV29	933	7	1060814	EVO20_	snp	T	C	100	40	Clone variant, nonsynonymous	ER Vesicle	Protein localized to COPII-coated vesicles; involved in vesicle formation and incorporation of specific secretory cargo; protein abundance increases in response to DNA replication stress
YIL131C	S000001393	FKH1	1455	9	101869	EVO20_	snp	G	C	99	114	Clone variant, nonsynonymous	ForK head Homolog	Forkhead family transcription factor; rate-limiting replication origin activator; evolutionarily conserved lifespan regulator; binds multiple chromosomal elements with distinct specificities, cell cycle dynamics; regulates transcription elongation, chromatin silencing at mating loci, expression of G2/M phase genes; facilitates clustering, activation of early-firing replication origins; binds HML …
YDR110W	S000002517	FOB1	1701	4	676584	EVO20_	snp	A	G	98	48	Clone variant, nonsynonymous	FOrk Blocking less	Nucleolar protein that binds the rDNA replication fork barrier site; required for replication fork blocking, recombinational hotspot activity, condensin recruitment to replication fork barrier (RFB), and rDNA repeat segregation; related to retroviral integrases
YOR384W	S000005911	FRE5	2085	15	1062737	EVO20_	snp	G	A	100	67	Clone variant, nonsynonymous	Ferric REductase	Putative ferric reductase with similarity to Fre2p; expression induced by low iron levels; the authentic, non-tagged protein is detected in highly purified mitochondria in high-throughput studies
YJR138W	S000003899	IML1	4755	10	686526	EVO20_	snp	C	T	95	42	Clone variant, nonsynonymous	Increased Minichromosome Loss	GTPase-activating protein (GAP) subunit of the Iml1p/SEACIT complex; SEACIT (Iml1p-Npr2p-Npr3p) is a subcomplex of the SEA complex, a coatomer-related complex that associates dynamically with the vacuole; Iml1p functions in the SEACIT complex as a GAP for the Rag family GTPase Gtr1p (EGOC subunit), resulting in the inhibition of TORC1 signaling in response to amino acid deprivation; the Iml1p/SEA…
YBR086C	S000000290	IST2	2841	2	422755	EVO20_	snp	T	G	97	66	Clone variant, nonsynonymous	Increased Sodium Tolerance	Cortical ER protein involved in ER-plasma membrane tethering; one of 6 proteins (Ist2p, Scs2p, Scs22p, Tcb1p, Tcb2p, Tcb3p) that connect ER to the plasma membrane (PM) and regulate PM phosphatidylinositol-4-phosphate (PI4P) levels by controlling access of Sac1p phosphatase to its substrate PI4P in the PM; localizes to the mother cell in small-budded cells and to the bud in medium- and large-budde…
YGL178W	S000003146	MPT5	3220	7	169480	EVO20_	snp	T	A	34	44	Clone variant, nonsynonymous	Multicopy suppressor of Pop Two	mRNA-binding protein of the PUF family; binds to specific mRNAs, often in the 3' UTR; has broad specificity and binds to more than 1000 mRNAs (16% of the transcriptome); recruits the CCR4-NOT deadenylase complex to mRNAs along with Dhh1p and Dcp1p to promote deadenylation, decapping, and decay; also interacts with the Caf20p translational initiation repressor, affecting its mRNA target specificity
YOR298W	S000005824	MUM3	1440	15	876352	EVO20_	snp	A	T	100	21	Clone variant, nonsynonymous	MUddled Meiosis	Protein of unknown function involved in outer spore wall organization; has similarity to the tafazzins superfamily of acyltransferases
YGL025C	S000002993	PGD1	1194	7	449761	EVO20_	snp	C	T	98	50	Clone variant, nonsynonymous	PolyGlutamine Domain	Subunit of the RNA polymerase II mediator complex; associates with core polymerase subunits to form the RNA polymerase II holoenzyme; essential for basal and activated transcription; direct target of Cyc8p-Tup1p transcriptional corepressor
YEL055C	S000000781	POL5	3069	5	50506	EVO20_	snp	C	T	68	97	Clone variant, nonsynonymous	POLymerase	DNA Polymerase phi; has sequence similarity to the human MybBP1A and weak sequence similarity to B-type DNA polymerases, not required for chromosomal DNA replication; required for the synthesis of rRNA
YDR217C	S000002625	RAD9	3930	4	900852	EVO20_	indel	A	+T	74	23	Clone variant, nonsynonymous	RADiation sensitive	DNA damage-dependent checkpoint protein; required for cell-cycle arrest in G1/S, intra-S, and G2/M, plays a role in postreplication repair (PRR) pathway; transmits checkpoint signal by activating Rad53p and Chk1p; hyperphosphorylated by Mec1p and Tel1p; multiple cyclin dependent kinase consensus sites and the C-terminal BRCT domain contribute to DNA damage checkpoint activation; Rad9p Chk1 Activa…
YOR207C	S000005733	RET1	3450	15	731832	EVO20_	snp	G	A	100	45	Clone variant, nonsynonymous	Reduced Efficiency of Termination	Second-largest subunit of RNA polymerase III; RNA polymerase III is responsible for the transcription of tRNA and 5S RNA genes, and other low molecular weight RNAs
YAR007C	S000000065	RFA1	1866	1	157372	EVO20_	snp	G	T	97	72	Clone variant, nonsynonymous	Replication Factor A	Subunit of heterotrimeric Replication Protein A (RPA); RPA is a highly conserved single-stranded DNA binding protein involved in DNA replication, repair, and recombination; RPA protects against inappropriate telomere recombination, and upon telomere uncapping, prevents cell proliferation by a checkpoint-independent pathway; role in DNA catenation/decatenation pathway of chromosome disentangling; …
YLL046C	S000003969	RNP1	750	12	47508	EVO20_	snp	G	A	100	19	Clone variant, promoter	RiboNucleoProtein	Ribonucleoprotein that contains two RNA recognition motifs (RRM); RNP1 has a paralog, SBP1, that arose from the whole genome duplication
YLR167W	S000004157	RPS31	459	12	498518	EVO20_	snp	G	C	100	27	Clone variant, promoter	Ribosomal Protein of the Small subunit	Fusion protein cleaved to yield ribosomal protein S31 and ubiquitin; ubiquitin may facilitate assembly of the ribosomal protein into ribosomes; interacts genetically with translation factor eIF2B; homologous to mammalian ribosomal protein S27A, no bacterial homolog
YLR166C	S000004156	SEC10	2616	12	498518	EVO20_	snp	G	C	100	27	Clone variant, promoter	SECretory	Essential 100kDa subunit of the exocyst complex; the exocyst mediates polarized targeting and tethering of post-Golgi secretory vesicles to active sites of exocytosis at the plasma membrane prior to SNARE-mediated fusion
YOR140W	S000005666	SFL1	2301	15	588868	EVO20_	snp	C	T	97	32	Clone variant, nonsynonymous	Suppressor gene for FLocculation	Transcriptional repressor and activator; involved in repression of flocculation-related genes, and activation of stress responsive genes; has direct role in INO1 transcriptional memory; negatively regulated by cAMP-dependent protein kinase A subunit Tpk2p; premature stop codon (C1430T, Q477-stop) in SK1 background is linked to the aggressively invasive phenotype of SK1 relative to BY4741 (S288C)
YDR240C	S000002648	SNU56	1479	4	945458	EVO20_	snp	A	T	97	30	Clone variant, promoter	Small NUclear ribonucleoprotein associated	Component of U1 snRNP required for mRNA splicing via spliceosome; yeast specific, no metazoan counterpart; interacts with mRNA in commitment complex
YKL209C	S000001692	STE6	3873	11	46681	EVO20_	snp	C	G	36	33	Clone variant, promoter	STErile	Plasma membrane ATP-binding cassette (ABC) transporter; required for the export of a-factor, catalyzes ATP hydrolysis coupled to a-factor transport; contains 12 transmembrane domains and two ATP binding domains; expressed only in MATa cells; human homolog ABCB1 mediates multidrug resistance in many chemotherapy-resistant tumors by effluxing toxic compounds from the cell
YLR375W	S000004367	STP3	1032	12	871867	EVO20_	snp	G	A	100	32	Clone variant, nonsynonymous	protein with similarity to Stp1p	Zinc-finger protein of unknown function; possibly involved in pre-tRNA splicing and in uptake of branched-chain amino acids; STP3 has a paralog, STP4, that arose from the whole genome duplication
YGR047C	S000003279	TFC4	3078	7	589056	EVO20_	snp	G	A	100	34	Clone variant, nonsynonymous	Transcription Factor class C	Subunit of RNA polymerase III transcription initiation factor complex; one of six subunits of RNA polymerase III transcription initiation factor complex (TFIIIC); part of the TauA domain of TFIIIC that binds BoxA DNA promoter sites of tRNA and similar genes; has TPR motifs; human homolog is TFIIIC-102
YDR353W	S000002761	TRR1	960	4	1183430	EVO20_	snp	C	G	100	36	Clone variant, nonsynonymous	ThioRedoxin Reductase	Cytoplasmic thioredoxin reductase; key regulatory enzyme that determines the redox state of the thioredoxin system, which acts as a disulfide reductase system and protects cells against both oxidative and reductive stress; protein abundance increases in response to DNA replication stress; TRR1 has a paralog, TRR2, that arose from the whole genome duplication
YLR373C	S000004365	VID22	2706	12	871867	EVO20_	snp	G	A	100	32	Clone variant, promoter	Vacuolar Import and Degradation	Glycosylated integral membrane protein localized to plasma membrane; plays a role in fructose-1,6-bisphosphatase (FBPase) degradation; involved in FBPase transport from the cytosol to Vid (vacuole import and degradation) vesicles; VID22 has a paralog, ENV11, that arose from the whole genome duplication
YHR026W	S000001068	VMA16	642	8	160872	EVO20_	snp	G	T	99	83	Clone variant, nonsynonymous	Vacuolar Membrane Atpase	Subunit c'' of the vacuolar ATPase; v-ATPase functions in acidification of the vacuole; one of three proteolipid subunits of the V0 domain
YDR325W	S000002733	YCG1	3108	4	1118582	EVO20_	snp	T	G	95	20	Clone variant, nonsynonymous	Yeast Cap G	Subunit of the condensin complex; required for establishment and maintenance of chromosome condensation, chromosome segregation and chromatin binding by the complex; required for tRNA genes clustering at the nucleolus; required for replication slow zone breakage following Mec1p inactivation; transcription is cell cycle regulated, peaking in mitosis and declining in G1; protein is constitutively d…
YGL256W	S000003225	ADH4	1149	7	16393	EVO21_	snp	C	A	100	14	Clone variant, other	Alcohol DeHydrogenase	Alcohol dehydrogenase isoenzyme type IV; dimeric enzyme demonstrated to be zinc-dependent despite sequence similarity to iron-activated alcohol dehydrogenases; transcription is induced in response to zinc deficiency
YGL156W	S000003124	AMS1	3252	7	213858	EVO21_	indel	G	-T	27	15	Clone variant, other	Alpha-MannoSidase	Vacuolar alpha mannosidase; involved in free oligosaccharide (fOS) degradation; delivered to the vacuole in a novel pathway separate from the secretory pathway
YPL115C	S000006036	BEM3	3387	16	334632	EVO21_	snp	C	T	59	27	Clone variant, nonsynonymous	Bud EMergence	Rho GTPase activating protein (RhoGAP); involved in control of the cytoskeleton organization; targets the essential Rho-GTPase Cdc42p, which controls establishment and maintenance of cell polarity, including bud-site assembly
YLR231C	S000004221	BNA5	1362	12	606331	EVO21_	snp	C	G	100	31	Clone variant, nonsynonymous	Biosynthesis of Nicotinic Acid	Kynureninase; required for the de novo biosynthesis of NAD from tryptophan via kynurenine; expression regulated by Hst1p
YLR310C	S000004301	CDC25	4770	12	757585	EVO21_	indel	G	+T	25	20	Clone variant, promoter	Cell Division Cycle	Membrane bound guanine nucleotide exchange factor; also known as a GEF or GDP-release factor; indirectly regulates adenylate cyclase through activation of Ras1p and Ras2p by stimulating the exchange of GDP for GTP; required for progression through G1; thermosensitivity of the cdc25-5 mutant is functionally complemented by human RASGRF1 or by a fragment of human SOS1 comprising the CDC25-related c…
YGL155W	S000003123	CDC43	1131	7	213858	EVO21_	indel	G	-T	27	15	Clone variant, promoter	Cell Division Cycle	Beta subunit of geranylgeranyltransferase type I; subunit of the Ram2p-Cdc43p heterodimer that catalyzes the geranylgeranylation of the cysteine residue in proteins containing a C-terminal CaaX sequence ending in Leu or Phe; has substrates important for morphogenesis
YLR115W	S000004105	CFT2	2580	12	378442	EVO21_	snp	G	C	100	34	Clone variant, synonoymous	Cleavage Factor Two	Subunit of the mRNA cleavage and polyadenlylation factor (CPF); required for pre-mRNA cleavage, polyadenylation and poly(A) site recognition, 43% similarity with the mammalian CPSF-100 protein.
YPL256C	S000006177	CLN2	1638	16	65131	EVO21_	snp	G	T	84	37	Clone variant, nonsynonymous	CycLiN	G1 cyclin involved in regulation of the cell cycle; activates Cdc28p kinase to promote the G1 to S phase transition; late G1 specific expression depends on transcription factor complexes, MBF (Swi6p-Mbp1p) and SBF (Swi6p-Swi4p); CLN2 has a paralog, CLN1, that arose from the whole genome duplication; cell cycle arrest phenotype of the cln1 cln2 cln3 triple null mutant is complemented by any of hum…
YKR054C	S000001762	DYN1	12279	11	544154	EVO21_	snp	A	G	62	37	Clone variant, synonoymous	DYNein	Cytoplasmic heavy chain dynein; microtubule motor protein; member of the AAA+ protein family, required for anaphase spindle elongation; involved in spindle assembly, chromosome movement, and spindle orientation during cell division, targeted to microtubule tips by Pac1p; motility along microtubules inhibited by She1p
YPR104C	S000006308	FHL1	2811	16	733965	EVO21_	snp	C	T	55	42	Clone variant, nonsynonymous	Fork Head-Like	Regulator of ribosomal protein (RP) transcription; has forkhead associated domain that binds phosphorylated proteins; recruits coactivator Ifh1p or corepressor Crf1p to RP gene promoters; also has forkhead DNA-binding domain though in vitro DNA binding assays give inconsistent results; computational analyses suggest it binds DNA directly at highly active RP genes and indirectly through Rap1p moti…
YNL325C	S000005269	FIG4	2640	14	30037	EVO21_	snp	A	C	100	60	Clone variant, nonsynonymous	Factor-Induced Gene	Phosphatidylinositol 3,5-bisphosphate (PtdIns[3,5]P) phosphatase; required for efficient mating and response to osmotic shock; physically associates with and regulated by Vac14p; contains a SAC1-like domain; homologous to human FIG4, which is associated with CMT4J, a form of Charcot-Marie-Tooth disorder
YAL008W	S000000006	FUN14	597	1	136373	EVO21_	snp	C	G	68	57	Clone variant, promoter	Function Unknown Now	Integral mitochondrial outer membrane (MOM) protein; dosage suppressor of an MDM10 null that reduces ERMES-related phenotypes, such as alterations in mitochondrial morphology, protein complex assembly, and lipid profile; dosage suppressor of MDM12, MDM34, and MMM1 null mutant growth defects; novel mechanism of MOM import involving Tom70p, the TOM complex, and the TIM23 complex, requiring mitochon…
YCR098C	S000000695	GIT1	1557	3	297116	EVO21_	snp	C	T	59	44	Clone variant, nonsynonymous	GlycerophosphoInosiTol	Plasma membrane permease; mediates uptake of glycerophosphoinositol and glycerophosphocholine as sources of the nutrients inositol and phosphate; expression and transport rate are regulated by phosphate and inositol availability
YEL011W	S000000737	GLC3	2115	5	132882	EVO21_	indel	T	-G	55	40	Clone variant, promoter	GLyCogen	Glycogen branching enzyme, involved in glycogen accumulation; green fluorescent protein (GFP)-fusion protein localizes to the cytoplasm in a punctate pattern; relocalizes from nucleus to cytoplasmic foci upon DNA replication stress; glycogen accumulation defect of the null mutant is functionally complemented by human GBE1, which is associated with glycogen storage disease
YEL046C	S000000772	GLY1	1164	5	67484	EVO21_	snp	C	G	81	31	Clone variant, other	GLYcine requiring	Threonine aldolase; catalyzes the cleavage of L-allo-threonine and L-threonine to glycine; involved in glycine biosynthesis
YOR358W	S000005885	HAP5	729	15	1010451	EVO21_	snp	A	T	69	39	Clone variant, nonsynonymous	Heme Activator Protein	Subunit of the Hap2p/3p/4p/5p CCAAT-binding complex; complex is heme-activated and glucose repressed; complex is a transcriptional activator and global regulator of respiratory gene expression; required for assembly and DNA binding activity of the complex
YJR140C	S000003901	HIR3	4947	10	690752	EVO21_	snp	C	T	100	46	Clone variant, synonoymous	HIstone Regulation	Subunit of the HIR complex; a nucleosome assembly complex involved in regulation of histone gene transcription; involved in position-dependent gene silencing and nucleosome reassembly; ortholog of human CABIN1 protein
YJR140C	S000003901	HIR3	4947	10	691943	EVO21_	snp	G	A	100	52	Clone variant, synonoymous	HIstone Regulation	Subunit of the HIR complex; a nucleosome assembly complex involved in regulation of histone gene transcription; involved in position-dependent gene silencing and nucleosome reassembly; ortholog of human CABIN1 protein
YJR139C	S000003900	HOM6	1080	10	690752	EVO21_	snp	C	T	100	46	Clone variant, promoter	HOMoserine requiring	Homoserine dehydrogenase (L-homoserine:NADP oxidoreductase); dimeric enzyme that catalyzes the third step in the common pathway for methionine and threonine biosynthesis; enzyme has nucleotide-binding, dimerization and catalytic regions
YBL076C	S000000172	ILS1	3219	2	84058	EVO21_	snp	G	A	61	41	Clone variant, nonsynonymous	IsoLeucine-tRNA Synthetase	Cytoplasmic isoleucine-tRNA synthetase; target of the G1-specific inhibitor reveromycin A
YKL032C	S000001515	IXR1	1794	11	381650	EVO21_	snp	G	A	100	33	Clone variant, nonsynonymous	Intrastrand cross (X)-link Recognition	Transcriptional repressor that regulates hypoxic genes during normoxia; involved in the aerobic repression of genes such as COX5b, TIR1, and HEM13; binds DNA intrastrand cross-links formed by cisplatin; HMG (high mobility group box) domain containing protein which binds and bends cisplatin-modified DNA, blocking excision repair; IXR1 has a paralog, ABF2, that arose from the whole genome duplicati…
YGR238C	S000003470	KEL2	2649	7	968721	EVO21_	indel	A	+T	36	11	Clone variant, promoter	KELch repeat	Protein that negatively regulates mitotic exit; forms a complex with Kel1p and Bud14p that regulates Bnr1p (formin) to affect actin cable assembly, cytokinesis, and polarized growth; functions in a complex with Kel1p, interacts with Tem1p and Lte1p; localizes to regions of polarized growth; potential Cdc28p substrate
YAL010C	S000000008	MDM10	1482	1	136373	EVO21_	snp	C	G	68	57	Clone variant, promoter	Mitochondrial Distribution and Morphology	Subunit of both the ERMES and the SAM complex; component of ERMES complex which acts as a molecular tether between the mitochondria and the ER, necessary for efficient phospholipid exchange between organelles and for mitophagy; SAM/TOB complex component that functions in the assembly of outer membrane beta-barrel proteins; involved in mitochondrial inheritance and morphology; ERMES complex is oft…
YLR288C	S000004279	MEC3	1425	12	713449	EVO21_	snp	A	C	80	41	Clone variant, other	Mitosis Entry Checkpoint	DNA damage and meiotic pachytene checkpoint protein; subunit of a heterotrimeric complex (Rad17p-Mec3p-Ddc1p) that forms a sliding clamp, loaded onto partial duplex DNA by a clamp loader complex; homolog of human and S. pombe Hus1
YPR100W	S000006304	MRPL51	423	16	730377	EVO21_	snp	C	T	100	36	Clone variant, other	Mitochondrial Ribosomal Protein, Large subunit	Mitochondrial ribosomal protein of the large subunit
YBL024W	S000000120	NCL1	2055	2	173821	EVO21_	snp	A	C	100	30	Clone variant, nonsynonymous	NuCLear protein	S-adenosyl-L-methionine-dependent tRNA: m5C-methyltransferase; methylates cytosine to m5C at several positions in tRNAs and intron-containing pre-tRNAs; increases proportion of tRNALeu(CAA) with m5C at wobble position in response to hydrogen peroxide, causing selective translation of mRNA from genes enriched in TTG codon; loss of NCL1 confers hypersensitivity to oxidative stress; similar to Nop2p…
YLR363C	S000004355	NMD4	657	12	852758	EVO21_	snp	T	C	58	33	Clone variant, synonoymous	Nonsense-Mediated mRNA Decay	Protein that may be involved in nonsense-mediated mRNA decay; interacts with Nam7p, relocalizes from nucleus to cytoplasmic foci upon DNA replication stress
YHL023C	S000001015	NPR3	3441	8	59514	EVO21_	snp	T	G	63	43	Clone variant, nonsynonymous	Nitrogen Permease Regulator	Subunit of the Iml1p/SEACIT complex; SEACIT (Iml1p-Npr2p-Npr3p) is a subcomplex of SEAC, a coatomer-related complex that associates dynamically with the vacuole; Npr3p may have a structural or regulatory role, supporting Iml1p function as a GAP for the Rag family GTPase Gtr1p, and leading to inhibition of TORC1 signaling in response to amino acid deprivation; SEACIT is required for non-nitrogen-s…
YDR488C	S000002896	PAC11	1602	4	1431506	EVO21_	snp	A	T	100	34	Clone variant, promoter	Perish in the Absence of CIN8	Dynein intermediate chain, microtubule motor protein; required for intracellular transport and cell division; acts in cytoplasmic dynein pathway; forms complex with dynein light chain Dyn2p that promotes Dyn1p homodimerization and potentiates motor processivity; Dyn2p-Pac11p complex is also important for interaction of dynein motor complex with dynactin complex; forms cortical cytoplasmic microtu…
YMR076C	S000004681	PDS5	3834	13	417867	EVO21_	snp	G	T	76	29	Clone variant, nonsynonymous	Precocious Dissociation of Sisters	Cohesion maintenance factor; involved in sister chromatid condensation and cohesion; colocalizes with cohesin on chromosomes; performs its cohesin maintenance function in pre-anaphase cells by protecting the integrity of the cohesion complex; also required during meiosis; relocalizes to the cytosol in response to hypoxia
YCR044C	S000000640	PER1	1074	3	206983	EVO21_	snp	T	C	100	67	Clone variant, nonsynonymous	protein Processing in the ER	Protein of the endoplasmic reticulum; required for GPI-phospholipase A2 activity that remodels the GPI anchor as a prerequisite for association of GPI-anchored proteins with lipid rafts; functionally complemented by human ortholog PERLD1
YOL054W	S000005415	PSH1	1221	15	229084	EVO21_	snp	G	C	61	38	Clone variant, nonsynonymous	Pob3/Spt16 Histone associated	E3 ubiquitin ligase targeting centromere-binding protein Cse4p; mediates polyubiquitination and degradation of histone H3 variant Cse4p, preventing its mislocalization to euchromatin independent of Slx5p; ubiquitination of Cse4p may be antagonized by Scm3p
YBR125C	S000000329	PTC4	1182	2	487383	EVO21_	indel	T	-C	63	40	Clone variant, nonsynonymous	Phosphatase Two C	Cytoplasmic type 2C protein phosphatase (PP2C); identified as a high-copy number suppressor of cnb1 mpk1 synthetic lethality; overexpression decreases high-osmolarity induced Hog1p phosphorylation and kinase activity
YPL022W	S000005943	RAD1	3303	16	508016	EVO21_	snp	C	G	76	17	Clone variant, nonsynonymous	RADiation sensitive	Single-stranded DNA endonuclease (with Rad10p); cleaves single-stranded DNA during nucleotide excision repair and double-strand break repair; subunit of Nucleotide Excision Repair Factor 1 (NEF1); homolog of human XPF protein
YAR007C	S000000065	RFA1	1866	1	157858	EVO21_	snp	A	T	100	68	Clone variant, nonsynonymous	Replication Factor A	Subunit of heterotrimeric Replication Protein A (RPA); RPA is a highly conserved single-stranded DNA binding protein involved in DNA replication, repair, and recombination; RPA protects against inappropriate telomere recombination, and upon telomere uncapping, prevents cell proliferation by a checkpoint-independent pathway; role in DNA catenation/decatenation pathway of chromosome disentangling; …
YMR061W	S000004665	RNA14	2034	13	393390	EVO21_	snp	C	G	62	21	Clone variant, nonsynonymous	poly(A) mRNA metabolism	Component of the cleavage and polyadenylation factor I (CF I); CF 1, composed of the CF 1A complex (Rna14p, Rna15p, Clp1p, Pcf11p) and Hrp1, is involved in cleavage and polyadenylation of mRNA 3' ends; bridges interaction between Rna15p and Hrp1p in the CF I complex; mutant displays reduced transcription elongation in the G-less-based run-on (GLRO) assay; required for gene looping and maintenance…
YGL144C	S000003112	ROG1	2058	7	234257	EVO21_	snp	T	G	50	46	Clone variant, nonsynonymous	Revertant Of Glycogen synthase kinase mutation	Lipase with specificity for monoacylglycerol; preferred substrate is 1-oleoylglycerol; null mutation affects lipid droplet morphology and overexpression causes increased accumulation of reactive oxygen species
YBR191W	S000000395	RPL21A	871	2	606165	EVO21_	snp	G	T	55	40	Clone variant, promoter	Ribosomal Protein of the Large subunit	Ribosomal 60S subunit protein L21A; homologous to mammalian ribosomal protein L21, no bacterial homolog; RPL21A has a paralog, RPL21B, that arose from the whole genome duplication
YPL143W	S000006064	RPL33A	849	16	281535	EVO21_	snp	A	G	73	41	Clone variant, promoter	Ribosomal Protein of the Large subunit	Ribosomal 60S subunit protein L33A; N-terminally acetylated; rpl33a null mutant exhibits slow growth while rpl33a rpl33b double null mutant is inviable; homologous to mammalian ribosomal protein L35A, no bacterial homolog; RPL33A has a paralog, RPL33B, that arose from the whole genome duplication
YDL140C	S000002299	RPO21	5202	4	210100	EVO21_	snp	G	C	69	26	Clone variant, nonsynonymous	RNA POlymerase	RNA polymerase II largest subunit B220; part of central core; phosphorylation of C-terminal heptapeptide repeat domain regulates association with transcription and splicing factors; similar to bacterial beta-prime
YDR382W	S000002790	RPP2B	333	4	1239314	EVO21_	snp	C	T	63	38	Clone variant, promoter	Ribosomal Protein P2 Beta	Ribosomal protein P2 beta; a component of the ribosomal stalk, which is involved in the interaction between translational elongation factors and the ribosome; free (non-ribosomal) P2 stimulates the phosphorylation of the eIF2 alpha subunit (Sui2p) by Gcn2p; regulates the accumulation of P1 (Rpp1Ap and Rpp1Bp) in the cytoplasm
YLR287C-A	S000004278	RPS30A	622	12	713449	EVO21_	snp	A	C	80	41	Clone variant, promoter	Ribosomal Protein of the Small subunit	Protein component of the small (40S) ribosomal subunit; homologous to mammalian ribosomal protein S30, no bacterial homolog; RPS30A has a paralog, RPS30B, that arose from the whole genome duplication
YMR030W	S000004632	RSF1	1131	13	331746	EVO21_	snp	C	T	75	28	Clone variant, nonsynonymous	ReSpiration Factor	Protein required for respiratory growth; localized to both the nucleus and mitochondrion; may interact with transcription factors to mediate the transition to respiratory growth and activate transcription of nuclear and mitochondrial genes
YEL047C	S000000773	S000000773	1413	5	67484	EVO21_	snp	C	G	81	31	Clone variant, promoter	Fumarate ReDuctase	Soluble fumarate reductase; required with isoenzyme Osm1p for anaerobic growth; may interact with ribosomes, based on co-purification experiments; authentic, non-tagged protein is detected in purified mitochondria in high-throughput studies; similar to Arxula adeninovorans fumarate reductase; protein abundance increases in response to DNA replication stress; FRD1 has a paralog, OSM1, that arose f…
YLR312C	S000004303	S000004303	1197	12	757585	EVO21_	indel	G	+T	25	20	Clone variant, other	AuTophaGy related	Autophagy receptor with a role in degradation of the ER and nucleus; involved specifically in autophagy of perinuclear endoplasmic reticulum in response to nitrogen starvation or rapamycin treatment; localizes to the perinuclear ER
YMR031C	S000004633	S000004633	2532	13	334088	EVO21_	snp	C	T	74	38	Clone variant, nonsynonymous	EISosome	Component of the eisosome required for proper eisosome assembly; similar to Uso1p; authentic, non-tagged protein is detected in a phosphorylated state in highly purified mitochondria in high-throughput studies; protein increases in abundance and relocalizes from plasma membrane to cytoplasm upon DNA replication stress; EIS1 has a paralog, YKL050C, that arose from the whole genome duplication
YLR363W-A	S000007620	S000007620	258	12	852758	EVO21_	snp	T	C	58	33	Clone variant, promoter		Protein of unknown function; green fluorescent protein (GFP)-fusion protein localizes to the nucleus; relocalizes from nucleus to nucleolus upon DNA replication stress
YDR381C-A	S000007650	S000007650	539	4	1239314	EVO21_	snp	C	T	63	38	Clone variant, promoter	COx Interacting	Mitochondrial assembly factor; important for assembly of bc1 complex (complex III), cytochrome oxidase (complex IV), and their supercomplexes; localizes to mitochondrial outer membrane
YDR489W	S000002897	SLD5	885	4	1431506	EVO21_	snp	A	T	100	34	Clone variant, nonsynonymous	Synthetic Lethality with Dpb11-1	Subunit of the GINS complex (Sld5p, Psf1p, Psf2p, Psf3p); complex is localized to DNA replication origins and implicated in assembly of the DNA replication machinery
YPR101W	S000006305	SNT309	528	16	730377	EVO21_	snp	C	T	100	36	Clone variant, promoter	Synthetic lethal to prp NineTeen mutation	Member of the NineTeen Complex (NTC); this complex contains Prp19p and stabilizes U6 snRNA in catalytic forms of the spliceosome containing U2, U5, and U6 snRNAs; interacts physically and genetically with Prp19p
YOR357C	S000005884	SNX3	489	15	1010451	EVO21_	snp	A	T	69	39	Clone variant, promoter	Sorting NeXin	Sorting nexin for late-Golgi enzymes; required to maintain late-Golgi resident enzymes in their proper location by recycling molecules from the prevacuolar compartment; contains a PX domain and sequence similarity to human Snx3p
YAL009W	S000000007	SPO7	780	1	136373	EVO21_	snp	C	G	68	57	Clone variant, nonsynonymous	SPOrulation	Putative regulatory subunit of Nem1p-Spo7p phosphatase holoenzyme; regulates nuclear growth by controlling phospholipid biosynthesis, required for normal nuclear envelope morphology, premeiotic replication, and sporulation
YPL210C	S000006131	SRP72	1923	16	154773	EVO21_	snp	T	G	68	28	Clone variant, nonsynonymous	Signal Recognition Particle	Core component of the signal recognition particle (SRP); the SRP is a ribonucleoprotein (RNP) complex that functions in targeting nascent secretory proteins to the endoplasmic reticulum (ER) membrane
YPL129W	S000006050	TAF14	840	16	305997	EVO21_	snp	A	G	26	27	Clone variant, nonsynonymous	TATA binding protein-Associated Factor	Subunit of TFIID, TFIIF, INO80, SWI/SNF, and NuA3 complexes; involved in RNA polymerase II transcription initiation and in chromatin modification; contains a YEATS domain
YBR123C	S000000327	TFC1	1950	2	487383	EVO21_	indel	T	-C	63	40	Clone variant, promoter	Transcription Factor class C	Subunit of RNA polymerase III transcription initiation factor complex; one of six subunits of the RNA polymerase III transcription initiation factor complex (TFIIIC); part of the TauA globular domain of TFIIIC that binds DNA at the BoxA promoter sites of tRNA and similar genes; human homolog is TFIIIC-63
YER011W	S000000813	TIR1	765	5	175658	EVO21_	indel	A	-CTTCTTCTGCTGCCTCAAGCTCTTCTGAAGCTAAGT	91	11	Clone variant, nonsynonymous	TIp1-Related	Cell wall mannoprotein; expression is downregulated at acidic pH and induced by cold shock and anaerobiosis; abundance is increased in cells cultured without shaking; member of the Srp1p/Tip1p family of serine-alanine-rich proteins
YDR353W	S000002761	TRR1	960	4	1183430	EVO21_	snp	C	G	77	31	Clone variant, nonsynonymous	ThioRedoxin Reductase	Cytoplasmic thioredoxin reductase; key regulatory enzyme that determines the redox state of the thioredoxin system, which acts as a disulfide reductase system and protects cells against both oxidative and reductive stress; protein abundance increases in response to DNA replication stress; TRR1 has a paralog, TRR2, that arose from the whole genome duplication
YLR410W	S000004402	VIP1	3441	12	939544	EVO21_	snp	G	C	63	30	Clone variant, nonsynonymous		Inositol hexakisphosphate and inositol heptakisphosphate kinase; inositol heptakisphosphate (IP7) production is important for phosphate signaling; involved in cortical actin cytoskeleton function, and invasive pseudohyphal growth analogous to S. pombe asp1; inositol hexakisphosphate is also known as IP6
YOR359W	S000005886	VTS1	1572	15	1010451	EVO21_	snp	A	T	69	39	Clone variant, promoter	VTi1-2 Suppressor	Flap-structured DNA-binding and RNA-binding protein; stimulates deadenylation-dependent mRNA degradation mediated by the CCR4-NOT deadenylase complex; member of the Smaug (Smg) family of post-transcriptional regulators which bind RNA through a conserved sterile alpha motif (SAM) domain that interacts with Smg recognition element (SREs) containing transcripts; stimulates Dna2p endonuclease activity
YJL059W	S000003595	YHC3	1227	10	325422	EVO21_	snp	C	A	73	30	Clone variant, nonsynonymous	Yeast Homolog of human Cln3	Protein required for the ATP-dependent transport of arginine; vacuolar membrane protein; involved in the ATP-dependent transport of arginine into the vacuole and possibly in balancing ion homeostasis; human homolog CLN3 involved in Batten disease (juvenile onset neuronal ceroid lipofuscinosis) can complement yeast null mutant
YML038C	S000004502	YMD8	1329	13	203628	EVO21_	snp	T	G	62	26	Clone variant, nonsynonymous		Putative nucleotide sugar transporter; has similarity to Vrg4p
YHL021C	S000001013	AIM17	1398	8	66135	EVO22_	snp	A	C	100	112	Clone variant, promoter	Altered Inheritance rate of Mitochondria	Protein of unknown function; the authentic, non-tagged protein is detected in highly purified mitochondria in high-throughput studies; null mutant displays reduced frequency of mitochondrial genome loss
YHL021C	S000001013	AIM17	1398	8	66137	EVO22_	snp	T	A	100	108	Clone variant, promoter	Altered Inheritance rate of Mitochondria	Protein of unknown function; the authentic, non-tagged protein is detected in highly purified mitochondria in high-throughput studies; null mutant displays reduced frequency of mitochondrial genome loss
YGL156W	S000003124	AMS1	3252	7	211040	EVO22_	snp	A	G	47	107	Clone variant, nonsynonymous	Alpha-MannoSidase	Vacuolar alpha mannosidase; involved in free oligosaccharide (fOS) degradation; delivered to the vacuole in a novel pathway separate from the secretory pathway
YGR217W	S000003449	CCH1	6120	7	924210	EVO22_	snp	C	G	99	129	Clone variant, promoter	Calcium Channel Homolog	Voltage-gated high-affinity calcium channel; involved in calcium influx in response to some environmental stresses as well as exposure to mating pheromones; interacts and partially co-localizes with Mid1p; however, evidence suggests CCH1 is not required for Mid1p function
YCR093W	S000000689	CDC39	6327	3	284900	EVO22_	snp	T	C	100	172	Clone variant, synonoymous	Cell Division Cycle	Subunit of the CCR4-NOT1 core complex; this complex has multiple roles in the regulation of mRNA levels including regulation of transcription and destabilization of mRNA by deadenylation; basal transcription factor that increases initiation and elongation; activates the ATPase activity of Dhh1p, resulting in processing body disassembly
YAL042W	S000000040	ERV46	1248	1	61802	EVO22_	snp	G	A	100	206	Clone variant, nonsynonymous	ER Vesicle	Protein localized to COPII-coated vesicles; forms a complex with Erv41p; involved in the membrane fusion stage of transport
YLR342W	S000004334	FKS1	5631	12	813012	EVO22_	snp	G	C	32	103	Clone variant, nonsynonymous	FK506 Sensitivity	Catalytic subunit of 1,3-beta-D-glucan synthase; functionally redundant with alternate catalytic subunit Gsc2p; binds to regulatory subunit Rho1p; involved in cell wall synthesis and maintenance; localizes to sites of cell wall remodeling; FKS1 has a paralog, GSC2, that arose from the whole genome duplication
YDR110W	S000002517	FOB1	1701	4	676506	EVO22_	snp	A	G	100	100	Clone variant, nonsynonymous	FOrk Blocking less	Nucleolar protein that binds the rDNA replication fork barrier site; required for replication fork blocking, recombinational hotspot activity, condensin recruitment to replication fork barrier (RFB), and rDNA repeat segregation; related to retroviral integrases
YMR222C	S000004835	FSH2	672	13	716273	EVO22_	snp	C	T	99	118	Clone variant, synonoymous	Family of Serine Hydrolases	Putative serine hydrolase that localizes to the cytoplasm; sequence is similar to S. cerevisiae Fsh1p and Fsh3p and the human candidate tumor suppressor OVCA2
YDR096W	S000002503	GIS1	2685	4	637348	EVO22_	snp	C	A	98	64	Clone variant, nonsynonymous	GIg1-2 Suppressor	Histone demethylase and transcription factor; regulates genes during nutrient limitation; activity modulated by proteasome-mediated proteolysis; has JmjC and JmjN domain in N-terminus that interact, promoting stability and proper transcriptional activity; contains two transactivating domains downstream of Jmj domains and a C-terminal DNA binding domain; relocalizes to the cytosol in response to h…
YDL022W	S000002180	GPD1	1176	4	412903	EVO22_	snp	C	T	100	70	Clone variant, synonoymous	Glycerol-3-Phosphate Dehydrogenase	NAD-dependent glycerol-3-phosphate dehydrogenase; key enzyme of glycerol synthesis, essential for growth under osmotic stress; expression regulated by high-osmolarity glycerol response pathway; protein abundance increases in response to DNA replication stress; constitutively inactivated via phosphorylation by the protein kinases Ypk1p and Ypk2p, dephosphorylation increases catalytic activity; for…
YPR160W	S000006364	GPH1	2709	16	862341	EVO22_	snp	A	C	98	93	Clone variant, nonsynonymous	Glycogen PHosphorylase	Glycogen phosphorylase required for the mobilization of glycogen; non-essential; regulated by cyclic AMP-mediated phosphorylation; phosphorylation by Cdc28p may coordinately regulate carbohydrate metabolism and the cell cycle; expression is regulated by stress-response elements and by the HOG MAP kinase pathway
YGR216C	S000003448	GPI1	1830	7	924210	EVO22_	snp	C	G	99	129	Clone variant, synonoymous	GlycosylPhosphatidylInositol anchoring biosynthesis	Membrane protein involved in the synthesis of GlcNAc-PI; N-acetylglucosaminyl phosphatidylinositol (GlcNAc-PI) is the first intermediate in the synthesis of glycosylphosphatidylinositol (GPI) anchors; human and mouse GPI1 are functional homologs
YJL091C	S000003627	GWT1	1473	10	261016	EVO22_	snp	G	C	39	89	Clone variant, other	GPI-anchored Wall protein Transfer	Protein involved in the inositol acylation of GlcN-PI; the inositol acylation of glucosaminyl phosphatidylinositol (GlcN-PI) forms glucosaminyl(acyl)phosphatidylinositol (GlcN(acyl)PI), an intermediate in the biosynthesis of glycosylphosphatidylinositol (GPI) anchors
YGL077C	S000003045	HNM1	1692	7	364145	EVO22_	indel	A	-T	27	44	Clone variant, promoter	Hyper-resistance to Nitrogen Mustard	Plasma membrane transporter for choline, ethanolamine, and carnitine; involved in the uptake of nitrogen mustard and the uptake of glycine betaine during hypersaline stress; co-regulated with phospholipid biosynthetic genes and negatively regulated by choline and myo-inositol
YJL153C	S000003689	INO1	1602	10	135727	EVO22_	snp	A	C	100	90	Clone variant, nonsynonymous	INOsitol requiring	Inositol-3-phosphate synthase; involved in synthesis of inositol phosphates and inositol-containing phospholipids; transcription is coregulated with other phospholipid biosynthetic genes by Ino2p and Ino4p, which bind the UASINO DNA element
YJR097W	S000003858	JJJ3	519	10	611784	EVO22_	snp	C	A	29	104	Clone variant, promoter	J-protein (Type III)	Protein of unknown function; contains a CSL Zn finger and a DnaJ-domain; involved in diphthamide biosynthesis; ortholog human Dph4
YJR097W	S000003858	JJJ3	519	10	611785	EVO22_	snp	C	A	30	109	Clone variant, promoter	J-protein (Type III)	Protein of unknown function; contains a CSL Zn finger and a DnaJ-domain; involved in diphthamide biosynthesis; ortholog human Dph4
YMR296C	S000004911	LCB1	1677	13	860713	EVO22_	snp	C	T	100	137	Clone variant, nonsynonymous	Long-Chain Base	Component of serine palmitoyltransferase; responsible along with Lcb2p for the first committed step in sphingolipid synthesis, which is the condensation of serine with palmitoyl-CoA to form 3-ketosphinganine
YHL020C	S000001012	OPI1	1215	8	66135	EVO22_	snp	A	C	100	112	Clone variant, other	OverProducer of Inositol	Transcriptional regulator of a variety of genes; phosphorylation by protein kinase A stimulates Opi1p function in negative regulation of phospholipid biosynthetic genes; involved in telomere maintenance; null exhibits disrupted mitochondrial metabolism and low cardiolipin content, strongly correlated with overproduction of inositol; binds to phosphatidic acid
YHL020C	S000001012	OPI1	1215	8	66137	EVO22_	snp	T	A	100	108	Clone variant, other	OverProducer of Inositol	Transcriptional regulator of a variety of genes; phosphorylation by protein kinase A stimulates Opi1p function in negative regulation of phospholipid biosynthetic genes; involved in telomere maintenance; null exhibits disrupted mitochondrial metabolism and low cardiolipin content, strongly correlated with overproduction of inositol; binds to phosphatidic acid
YGR202C	S000003434	PCT1	1275	7	904886	EVO22_	indel	G	-A	97	94	Clone variant, promoter	Phosphocholine CytidylylTransferase	Cholinephosphate cytidylyltransferase; a rate-determining enzyme of the CDP-choline pathway for phosphatidylcholine synthesis, inhibited by Sec14p, activated upon lipid-binding; contains an element within the regulatory domain involved in both silencing and activation of enzymatic activity
YGR004W	S000003236	PEX31	1389	7	503820	EVO22_	snp	C	A	43	100	Clone variant, nonsynonymous	PEroXisome related	Peroxisomal integral membrane protein; involved in negative regulation of peroxisome size; partially functionally redundant with Pex30p and Pex32p; probably acts at a step downstream of steps mediated by Pex28p and Pex29p; PEX31 has a paralog, PEX30, that arose from the whole genome duplication
YDR217C	S000002625	RAD9	3930	4	900852	EVO22_	indel	A	+T	80	61	Clone variant, nonsynonymous	RADiation sensitive	DNA damage-dependent checkpoint protein; required for cell-cycle arrest in G1/S, intra-S, and G2/M, plays a role in postreplication repair (PRR) pathway; transmits checkpoint signal by activating Rad53p and Chk1p; hyperphosphorylated by Mec1p and Tel1p; multiple cyclin dependent kinase consensus sites and the C-terminal BRCT domain contribute to DNA damage checkpoint activation; Rad9p Chk1 Activa…
YHR088W	S000001130	RPF1	888	8	282284	EVO22_	snp	C	T	36	161	Clone variant, nonsynonymous	Ribosome Production Factor	Protein involved in assembly and export of the large ribosomal subunit; nucleolar protein; constituent of 66S pre-ribosomal particles; contains a sigma(70)-like motif, which is thought to bind RNA
YGL076C	S000003044	RPL7A	1662	7	364145	EVO22_	indel	A	-T	27	44	Clone variant, other	Ribosomal Protein of the Large subunit	Ribosomal 60S subunit protein L7A; required for processing of 27SA3 pre-rRNA to 27SB pre-rRNA during assembly of large ribosomal subunit; depletion leads to a turnover of pre-rRNA; contains a conserved C-terminal Nucleic acid Binding Domain (NDB2); binds to Domain II of 25S and 5.8S rRNAs; homologous to mammalian ribosomal protein L7 and bacterial L30; RPL7A has a paralog, RPL7B, that arose from …
YGR095C	S000003327	RRP46	672	7	675527	EVO22_	snp	T	C	88	34	Clone variant, other	Ribosomal RNA Processing	Exosome non-catalytic core component; involved in 3'-5' RNA processing and degradation in both the nucleus and the cytoplasm; has similarity to E. coli RNase PH and to human hRrp46p (EXOSC5)
YCR015C	S000000608	S000000608	954	3	142612	EVO22_	snp	C	T	100	32	Clone variant, promoter	Cold TOlerance	Protein required for cold tolerance; involved in phosphate uptake; YCR015C is not an essential gene
YDR186C	S000002594	S000002594	2634	4	835113	EVO22_	snp	G	T	100	58	Clone variant, nonsynonymous	Srp-iNDependent targeting	Protein involved in SRP-independent targeting of substrates to the ER; component of an alternative ER targeting pathway that has partial functional redundancy with the GET pathway; preference for substrates with downstream transmembrane domains; interacts with Env10p/Snd2p and Pho88p/Snd3p; can compensate for loss of SRP; may interact with ribosomes, based on co-purification experiments; GFP-fusi…
YJR096W	S000003857	S000003857	849	10	611784	EVO22_	snp	C	A	29	104	Clone variant, nonsynonymous		Xylose and arabinose reductase; member of the aldo-keto reductase (AKR) family; GFP-fusion protein is induced in response to the DNA-damaging agent MMS
YJR096W	S000003857	S000003857	849	10	611785	EVO22_	snp	C	A	30	109	Clone variant, nonsynonymous		Xylose and arabinose reductase; member of the aldo-keto reductase (AKR) family; GFP-fusion protein is induced in response to the DNA-damaging agent MMS
YGR245C	S000003477	SDA1	2304	7	980593	EVO22_	snp	A	G	100	147	Clone variant, nonsynonymous	Severe Depolymerization of Actin	Protein required for actin organization and passage through Start; highly conserved nuclear protein; required for actin cytoskeleton organization; plays a critical role in G1 events; binds Nap1p; involved in 60S ribosome biogenesis
YDR489W	S000002897	SLD5	885	4	1431655	EVO22_	snp	C	A	99	149	Clone variant, nonsynonymous	Synthetic Lethality with Dpb11-1	Subunit of the GINS complex (Sld5p, Psf1p, Psf2p, Psf3p); complex is localized to DNA replication origins and implicated in assembly of the DNA replication machinery
YER116C	S000000918	SLX8	825	5	395671	EVO22_	snp	T	G	37	89	Clone variant, synonoymous	Synthetic Lethal of unknown (X) function	Subunit of Slx5-Slx8 SUMO-targeted ubiquitin ligase (STUbL) complex; role in proteolysis of spindle positioning protein Kar9, DNA repair proteins Rad52p and Rad57p; stimulated by SUMO-modified substrates; contains a C-terminal RING domain; forms nuclear foci upon DNA replication stress; required for maintenance of genome integrity like human ortholog RNF
YPL210C	S000006131	SRP72	1923	16	156068	EVO22_	snp	T	C	100	92	Clone variant, nonsynonymous	Signal Recognition Particle	Core component of the signal recognition particle (SRP); the SRP is a ribonucleoprotein (RNP) complex that functions in targeting nascent secretory proteins to the endoplasmic reticulum (ER) membrane
YJL092W	S000003628	SRS2	3525	10	261016	EVO22_	snp	G	C	39	89	Clone variant, other	Suppressor of Rad Six	DNA helicase and DNA-dependent ATPase; role in DNA repair and checkpoint recovery, in the proper timing of commitment to meiotic recombination and the Meiosis I to II transition; blocks trinucleotide repeat expansion; affects genome stability; disassembles Rad51p nucleoprotein filaments during meiotic recombination; stimulates Mus81p-Mms4p endonuclease activity independent of catalytic activity; …
YDR297W	S000002705	SUR2	1050	4	1056926	EVO22_	snp	G	T	98	111	Clone variant, nonsynonymous	SUppressor of Rvs161 and rvs167 mutations	Sphinganine C4-hydroxylase; catalyses the conversion of sphinganine to phytosphingosine in sphingolipid biosyntheis
YDR353W	S000002761	TRR1	960	4	1183454	EVO22_	snp	G	A	100	81	Clone variant, nonsynonymous	ThioRedoxin Reductase	Cytoplasmic thioredoxin reductase; key regulatory enzyme that determines the redox state of the thioredoxin system, which acts as a disulfide reductase system and protects cells against both oxidative and reductive stress; protein abundance increases in response to DNA replication stress; TRR1 has a paralog, TRR2, that arose from the whole genome duplication
YER093C	S000000895	TSC11	4293	5	345598	EVO22_	snp	A	C	39	93	Clone variant, nonsynonymous	Temperature-sensitive Suppressors of Csg2 mutants	Subunit of TORC2 (Tor2p-Lst8p-Avo1-Avo2-Tsc11p-Bit61p); TORC2 is a membrane-associated complex that regulates actin cytoskeletal dynamics during polarized growth and cell wall integrity; involved in sphingolipid metabolism; contains a RasGEFN domain
YMR304W	S000004920	UBP15	3693	13	878273	EVO22_	snp	C	G	100	120	Clone variant, nonsynonymous	UBiquitin-specific Protease	Ubiquitin-specific protease involved in protein deubiquitination; forms a complex with AAA peroxins Pex1p and Pex6p; deubiquitinates mono- and polyubiquitinated forms of Pex5p; deubiquitinates Clb5p, counteracting APC activity, and facilitating both Clb5p accumulation and S phase entry; physically interacts with anaphase-promoting complex/cyclosome (APC/C) activator, Cdh1p; catalytic activity reg…
YMR223W	S000004836	UBP8	1416	13	716273	EVO22_	snp	C	T	99	118	Clone variant, promoter	UBiquitin-specific processing Protease	Ubiquitin-specific protease component of the SAGA acetylation complex; required for SAGA (Spt-Ada-Gcn5-Acetyltransferase)-mediated deubiquitination of histone H2B
YGR094W	S000003326	VAS1	3315	7	675527	EVO22_	snp	T	C	88	34	Clone variant, other	VAlyl-tRNA Synthetase	Mitochondrial and cytoplasmic valyl-tRNA synthetase; human homolog VARS2 implicated in mitochondrial diseases, can partially complement yeast null mutant
YBR127C	S000000331	VMA2	1554	2	492577	EVO22_	snp	C	T	100	105	Clone variant, nonsynonymous	Vacuolar Membrane Atpase	Subunit B of V1 peripheral membrane domain of vacuolar H+-ATPase; electrogenic proton pump found throughout the endomembrane system; contains nucleotide binding sites; also detected in the cytoplasm; protein abundance increases in response to DNA replication stress; human homolog ATP6V1B1, implicated in autosomal-recessive distal renal tubular acidosis (RTA) with sensorineural deafness, complemen…
YDR325W	S000002733	YCG1	3108	4	1118563	EVO22_	snp	C	A	30	43	Clone variant, nonsynonymous	Yeast Cap G	Subunit of the condensin complex; required for establishment and maintenance of chromosome condensation, chromosome segregation and chromatin binding by the complex; required for tRNA genes clustering at the nucleolus; required for replication slow zone breakage following Mec1p inactivation; transcription is cell cycle regulated, peaking in mitosis and declining in G1; protein is constitutively d…
YGR203W	S000003435	YCH1	447	7	904886	EVO22_	indel	G	-A	97	94	Clone variant, promoter	Yeast Cdc25 Homolog	Phosphatase with sequence similarity to Cdc25p; Arr2p and Mih1p; member of the single-domain rhodanese homology superfamily; green fluorescent protein (GFP)-fusion protein localizes to both the cytoplasm and the nucleus
YGR198W	S000003430	YPP1	2454	7	894978	EVO22_	snp	T	C	100	76	Clone variant, nonsynonymous	alpha-sYnuclein Protective Protein	Cargo-transport protein involved in endocytosis; interacts with phosphatidylinositol-4-kinase Stt4p; is required, along with Efr3p, for the assembly and recruitment of multiple copies of the kinase into phosphoinositide kinase (PIK) patches at the plasma membrane; positively regulates Stt4p; GFP-fusion protein localizes to the cytoplasm; YGR198W is an essential gene
YMR184W	S000004796	ADD37	597	13	627532	EVO23_	snp	T	A	25	24	Clone variant, promoter	Alpha1-proteinase inhibitor-Degradation Deficient	Protein of unknown function; involved in ER-associated protein degradation; green fluorescent protein (GFP)-fusion protein localizes to the cytoplasm and is induced in response to the DNA-damaging agent MMS; YMR184W is not an essential gene; protein abundance increases in response to DNA replication stress
YCL058W-A	S000028518	ADF1	342	3	22886	EVO23_	snp	G	C	97	87	Clone variant, promoter	Antisense of Depressing Factor	Transcriptional repressor encoded by the FYV5 antisense strand; negatively regulates transcription of FYV5 by binding to the promoter on the sense strand
YLR102C	S000004092	APC9	798	12	343995	EVO23_	snp	A	T	68	22	Clone variant, promoter	Anaphase Promoting Complex	Subunit of the Anaphase-Promoting Complex/Cyclosome (APC/C); APC/C is a ubiquitin-protein ligase required for degradation of anaphase inhibitors, including mitotic cyclins, during the metaphase/anaphase transition
YLR102C	S000004092	APC9	798	12	342908	EVO23_	snp	G	T	59	27	Clone variant, other	Anaphase Promoting Complex	Subunit of the Anaphase-Promoting Complex/Cyclosome (APC/C); APC/C is a ubiquitin-protein ligase required for degradation of anaphase inhibitors, including mitotic cyclins, during the metaphase/anaphase transition
YPL259C	S000006180	APM1	1428	16	52014	EVO23_	snp	T	G	47	38	Clone variant, nonsynonymous	clathrin Adaptor Protein complex Medium chain	Mu1-like medium subunit of the AP-1 complex; binds clathrin; involved in clathrin-dependent Golgi protein sorting; the AP-1 complex is the clathrin-associated protein complex
YHR040W	S000001082	BCD1	1101	8	188207	EVO23_	snp	G	A	61	51	Clone variant, synonoymous	Box C/D snoRNA accumulation	Essential protein required for the accumulation of box C/D snoRNA
YFL007W	S000001887	BLM10	6432	6	125920	EVO23_	snp	G	C	49	70	Clone variant, nonsynonymous	BLeoMycin resistance	Proteasome activator; binds the core proteasome (CP) and stimulates proteasome-mediated protein degradation by inducing gate opening; required for sequestering CP into proteasome storage granule (PSG) during quiescent phase and for nuclear import of CP in proliferating cells; required for resistance to bleomycin, may be involved in protecting against oxidative damage; similar to mammalian PA200
YCR032W	S000000628	BPH1	6504	3	181929	EVO23_	snp	C	T	100	72	Clone variant, nonsynonymous	Beige Protein Homolog	Protein homologous to Chediak-Higashi syndrome and Beige proteins; both of which are implicated in disease syndromes in human and mouse, respectively, due to defective lysosomal trafficking; mutant phenotype and genetic interactions suggest a role in protein sorting
YLR103C	S000004093	CDC45	1953	12	343995	EVO23_	snp	A	T	68	22	Clone variant, nonsynonymous	Cell Division Cycle	DNA replication initiation factor; recruited to MCM pre-RC complexes at replication origins; promotes release of MCM from Mcm10p, recruits elongation machinery; binds tightly to ssDNA, which disrupts interaction with the MCM helicase and stalls it during replication stress; mutants in human homolog may cause velocardiofacial and DiGeorge syndromes
YPL008W	S000005929	CHL1	2586	16	541985	EVO23_	snp	G	T	56	43	Clone variant, other	CHromosome Loss	Probable DNA helicase; involved in sister-chromatid cohesion and genome integrity and interstrand cross-link repair; interacts with ECO1 and CTF18; mutants are defective in silencing, rDNA recombination, aging and the heat shock response; FANCJ-like helicase family member; mutations in the human homolog, DDX11/ChLR1, cause Warsaw breakage syndrome
YGR157W	S000003389	CHO2	2610	7	801855	EVO23_	snp	A	C	48	27	Clone variant, promoter	CHOline requiring	Phosphatidylethanolamine methyltransferase (PEMT); catalyzes the first step in the conversion of phosphatidylethanolamine to phosphatidylcholine during the methylation pathway of phosphatidylcholine biosynthesis
YDR357C	S000002765	CNL1	369	4	1189812	EVO23_	indel	A	-C	96	28	Clone variant, promoter	CNo-Like	Subunit of the BLOC-1 complex involved in endosomal maturation; interacts with Msb3p; null mutant is sensitive to drug inducing secretion of vacuolar cargo; green fluorescent protein (GFP)-fusion protein localizes to the cytoplasm
YER157W	S000000959	COG3	2406	5	484133	EVO23_	snp	C	G	36	56	Clone variant, promoter	Conserved Oligomeric Golgi complex	Essential component of the conserved oligomeric Golgi complex; a cytosolic tethering complex (Cog1p through Cog8p) that functions in protein trafficking to mediate fusion of transport vesicles to Golgi compartments
YDR204W	S000002612	COQ4	1008	4	859353	EVO23_	snp	G	A	61	31	Clone variant, other	COenzyme Q	Protein with a role in ubiquinone (Coenzyme Q) biosynthesis; possibly functioning in stabilization of Coq7p; located on matrix face of mitochondrial inner membrane; component of a mitochondrial ubiquinone-synthesizing complex; human homolog COQ4 can complement yeast coq4 null mutant
YOL145C	S000005505	CTR9	3234	15	49885	EVO23_	snp	T	A	42	38	Clone variant, nonsynonymous	Cln Three (CLN3) Requiring	Component of the Paf1p complex involved in transcription elongation; binds to and modulates the activity of RNA polymerases I and II; required for expression of a subset of genes, including cyclin genes; involved in SER3 repression by helping to maintain SRG1 transcription-dependent nucleosome occupancy; contains TPR repeats
YHR169W	S000001212	DBP8	1296	8	442232	EVO23_	snp	G	A	63	46	Clone variant, nonsynonymous	Dead Box Protein	ATPase, putative RNA helicase of the DEAD-box family; component of 90S preribosome complex involved in production of 18S rRNA and assembly of 40S small ribosomal subunit; ATPase activity stimulated by association with Esf2p
YKL078W	S000001561	DHR2	2208	11	289908	EVO23_	snp	A	G	67	49	Clone variant, synonoymous	DEAH-box RNA helicase	Predominantly nucleolar DEAH-box ATP-dependent RNA helicase; required for 18S rRNA synthesis
YLR100W	S000004090	ERG27	1044	12	342908	EVO23_	snp	G	T	59	27	Clone variant, other	ERGosterol biosynthesis	3-keto sterol reductase; catalyzes the last of three steps required to remove two C-4 methyl groups from an intermediate in ergosterol biosynthesis; mutants are sterol auxotrophs; mutation is functionally complemented by human HSD17B7
YKR039W	S000001747	GAP1	1809	11	515393	EVO23_	snp	G	A	33	33	Clone variant, nonsynonymous	General Amino acid Permease	General amino acid permease; Gap1p senses the presence of amino acid substrates to regulate localization to the plasma membrane when needed; essential for invasive growth
YOR260W	S000005786	GCD1	1737	15	813961	EVO23_	indel	T	+C	58	24	Clone variant, promoter	General Control Derepressed	Gamma subunit of the translation initiation factor eIF2B; the guanine-nucleotide exchange factor for eIF2; activity subsequently regulated by phosphorylated eIF2; first identified as a negative regulator of GCN4 expression
YDR358W	S000002766	GGA1	1674	4	1189812	EVO23_	indel	A	-C	96	28	Clone variant, promoter	Golgi-localized, Gamma-adaptin ear homology, Arf-binding protein	Golgi-localized protein with homology to gamma-adaptin; interacts with and regulates Arf1p and Arf2p in a GTP-dependent manner in order to facilitate traffic through the late Golgi; GGA1 has a paralog, GGA2, that arose from the whole genome duplication
YPL076W	S000005997	GPI2	843	16	411031	EVO23_	snp	G	C	50	38	Clone variant, nonsynonymous	GlycosylPhosphatidylInositol anchor biosynthesis	Protein involved in the synthesis of GlcNAc-PI; GlcNAc-PI is the first intermediate in the synthesis of glycosylphosphatidylinositol (GPI) anchors; homologous to the human PIG-C protein; GlcNAc-PI stands for N-acetylglucosaminyl phosphatidylinositol
YEL017W	S000000743	GTT3	1014	5	124201	EVO23_	snp	C	T	56	32	Clone variant, synonoymous	GlutaThione Transferase	Protein of unknown function may be involved in glutathione metabolism; function suggested by computational analysis of large-scale protein-protein interaction data; N- and C-terminal fusion proteins localize to the cell periphery
YHL002W	S000000994	HSE1	1359	8	103938	EVO23_	snp	T	C	47	58	Clone variant, nonsynonymous	Has Symptoms of class E mutants; resembles Hbp, Stam and East	Subunit of the endosomal Vps27p-Hse1p complex; complex is required for sorting of ubiquitinated membrane proteins into intralumenal vesicles prior to vacuolar degradation, as well as for recycling of Golgi proteins and formation of lumenal membranes
YGR223C	S000003455	HSV2	1347	7	940721	EVO23_	snp	C	A	69	35	Clone variant, other	Homologous with SVP1	Phosphoinositide (PI) binding protein; involved in micronucleophagy; belongs to the PROPPIN family of proteins defined by a seven-bladed beta-propeller fold and FRRG motif required for PI binding; displays punctate cytoplasmic localization
YER086W	S000000888	ILV1	1731	5	328017	EVO23_	snp	C	T	87	30	Clone variant, promoter	IsoLeucine-plus-Valine requiring	Threonine deaminase, catalyzes first step in isoleucine biosynthesis; expression is under general amino acid control; ILV1 locus exhibits highly positioned nucleosomes whose organization is independent of known ILV1 regulation
YKL032C	S000001515	IXR1	1794	11	381413	EVO23_	snp	G	A	100	40	Clone variant, nonsynonymous	Intrastrand cross (X)-link Recognition	Transcriptional repressor that regulates hypoxic genes during normoxia; involved in the aerobic repression of genes such as COX5b, TIR1, and HEM13; binds DNA intrastrand cross-links formed by cisplatin; HMG (high mobility group box) domain containing protein which binds and bends cisplatin-modified DNA, blocking excision repair; IXR1 has a paralog, ABF2, that arose from the whole genome duplicati…
YNL238W	S000005182	KEX2	2445	14	203554	EVO23_	snp	A	G	48	29	Clone variant, synonoymous	Killer EXpression defective	Kexin, a subtilisin-like protease (proprotein convertase); a calcium-dependent serine protease involved in the activation of proproteins of the secretory pathway
YCL059C	S000000564	KRR1	951	3	22886	EVO23_	snp	G	C	97	87	Clone variant, nonsynonymous	contains KRR-R motif	Nucleolar protein required for rRNA synthesis and ribosomal assembly; required for the synthesis of 18S rRNA and for the assembly of 40S ribosomal subunit; essential gene
YNR008W	S000005291	LRO1	1986	14	641513	EVO23_	snp	T	G	51	45	Clone variant, synonoymous	Lecithin cholesterol acyl transferase Related Open reading frame	Acyltransferase that catalyzes diacylglycerol esterification; one of several acyltransferases that contribute to triglyceride synthesis; Lro1p and Dga1p can O-acylate ceramides; putative homolog of human lecithin cholesterol acyltransferase
YPL169C	S000006090	MEX67	1800	16	230577	EVO23_	snp	C	T	37	30	Clone variant, synonoymous	Messenger RNA EXport factor of 67 kDa	Poly(A)RNA binding protein involved in nuclear mRNA export; component of the nuclear pore; ortholog of human TAP
YGL124C	S000003092	MON1	1935	7	277340	EVO23_	snp	C	G	97	33	Clone variant, promoter	MONensin sensitivity	Subunit of a heterodimeric guanine nucleotide exchange factor (GEF); subunit of the Mon1-Ccz1 GEF complex which stimulates nucleotide exchange and activation of Ypt7p, a Rab family GTPase involved in membrane tethering and fusion events at the late endosome and vacuole; GEF activity is stimulated by membrane association and anionic phospholipids; role in localizing Ypt7p to the vacuolar membrane;…
YOR334W	S000005861	MRS2	1413	15	944397	EVO23_	snp	T	A	100	11	Clone variant, promoter	Mitochondrial RNA Splicing	Mitochondrial inner membrane Mg(2+) channel; required for maintenance of intramitochondrial Mg(2+) concentrations at the correct level to support splicing of group II introns; similar to bacterial CorA
YDR205W	S000002613	MSC2	2175	4	859353	EVO23_	snp	G	A	61	31	Clone variant, synonoymous	Meiotic Sister-Chromatid recombination	Endoplasmic reticulum zinc transporter; part of a heterodimeric transporter with Zrg17p that transfers zinc from the cytosol to the ER lumen; member of the cation diffusion facilitator family of efflux pumps; localizes to ER and nucleus; mutations affect the cellular distribution of zinc and also confer defects in meiotic recombination between homologous chromatids
YBR119W	S000000323	MUD1	986	2	479795	EVO23_	indel	C	-A	26	19	Clone variant, nonsynonymous	Mutant U1 Die	U1 snRNP A protein; homolog of human U1-A; involved in nuclear mRNA splicing
YGR222W	S000003454	PET54	882	7	940721	EVO23_	snp	C	A	69	35	Clone variant, nonsynonymous	PETite colonies	Mitochondrial inner membrane protein; binds to the 5' UTR of the COX3 mRNA to activate its translation together with Pet122p and Pet494p; also binds to the COX1 Group I intron AI5 beta to facilitate exon ligation during splicing
YNL097C	S000005041	PHO23	993	14	442442	EVO23_	snp	T	C	63	32	Clone variant, promoter	PHOsphate metabolism	Component of the Rpd3L histone deacetylase complex; involved in transcriptional regulation of PHO5; affects termination of snoRNAs and cryptic unstable transcripts (CUTs); C-terminus shares significant sequence identity with the human candidate tumor suppressor p33-ING1 and its isoform ING3
YGR156W	S000003388	PTI1	1278	7	801855	EVO23_	snp	A	C	48	27	Clone variant, other	PTa1p Interacting protein	Essential component of CPF (cleavage and polyadenylation factor); involved in 3' end formation of snoRNA and mRNA; interacts directly with Pta1p; relocalizes to the cytosol in response to hypoxia; similar to mammalian Cleavage-Stimulation Factor CstF-64
YGL058W	S000003026	RAD6	519	7	394709	EVO23_	snp	A	C	42	19	Clone variant, other	RADiation sensitive	Ubiquitin-conjugating enzyme (E2); involved in postreplication repair as a heterodimer with Rad18p, regulation of K63 polyubiquitination in response to oxidative stress, DSBR and checkpoint control as a heterodimer with Bre1p, ubiquitin-mediated N-end rule protein degradation as a heterodimer with Ubr1p, ERAD with Ubr1p in the absence of canonical ER membrane ligases, and Rpn4p turnover as part o…
YDR014W	S000002421	RAD61	1944	4	474855	EVO23_	snp	G	T	96	24	Clone variant, nonsynonymous	RADiation sensitive	Subunit of a complex that inhibits sister chromatid cohesion; also negatively regulates chromosome condensation; inhibited by Eco1p-acetylated cohesin subunits Smc3p and Mcd1p; binds Smc3p ATPase head of cohesin; related to the human Wapl protein that controls the association of cohesin with chromatin
YDR217C	S000002625	RAD9	3930	4	901576	EVO23_	indel	C	+T	83	29	Clone variant, nonsynonymous	RADiation sensitive	DNA damage-dependent checkpoint protein; required for cell-cycle arrest in G1/S, intra-S, and G2/M, plays a role in postreplication repair (PRR) pathway; transmits checkpoint signal by activating Rad53p and Chk1p; hyperphosphorylated by Mec1p and Tel1p; multiple cyclin dependent kinase consensus sites and the C-terminal BRCT domain contribute to DNA damage checkpoint activation; Rad9p Chk1 Activa…
YCR028C-A	S000007222	RIM1	491	3	174041	EVO23_	snp	A	T	50	44	Clone variant, promoter	Replication In Mitochondria	ssDNA-binding protein essential for mitochondrial genome maintenance; involved in mitochondrial DNA replication; stimulates utilization by Mip1p DNA polymerase of RNA primers synthesized by Rpo41p
YIL119C	S000001381	RPI1	1224	9	138428	EVO23_	indel	A	-CC	44	18	Clone variant, promoter	Ras-cAMP Pathway Inhibitor	Transcription factor, allelic differences between S288C and Sigma1278b; mediates fermentation stress tolerance by modulating cell wall integrity; overexpression suppresses heat shock sensitivity of wild-type RAS2 overexpression and also suppresses cell lysis defect of mpk1 mutation; allele from S288c can confer fMAPK pathway independent transcription of FLO11; S288C and Sigma1278b alleles differ …
YHL001W	S000000993	RPL14B	815	8	103938	EVO23_	snp	T	C	47	58	Clone variant, promoter	Ribosomal Protein of the Large subunit	Ribosomal 60S subunit protein L14B; homologous to mammalian ribosomal protein L14, no bacterial homolog; RPL14B has a paralog, RPL14A, that arose from the whole genome duplication; protein abundance increases in response to DNA replication stress
YIL075C	S000001337	RPN2	2838	9	219777	EVO23_	snp	T	C	54	52	Clone variant, nonsynonymous	Regulatory Particle Non-ATPase	Subunit of the 26S proteasome; substrate of the N-acetyltransferase Nat1p; protein abundance increases in response to DNA replication stress
YGL123W	S000003091	RPS2	765	7	277340	EVO23_	snp	C	G	97	33	Clone variant, promoter	Ribosomal Protein of the Small subunit	Protein component of the small (40S) subunit; essential for control of translational accuracy; phosphorylation by C-terminal domain kinase I (CTDK-I) enhances translational accuracy; methylated on one or more arginine residues by Hmt1p; homologous to mammalian ribosomal protein S2 and bacterial S5
YOR259C	S000005785	RPT4	1314	15	813961	EVO23_	indel	T	+C	58	24	Clone variant, promoter	Regulatory Particle Triple-A protein, or Regulatory Particle Triphosphatase	ATPase of the 19S regulatory particle of the 26S proteasome; one of six ATPases of the regulatory particle; involved in degradation of ubiquitinated substrates; contributes preferentially to ERAD; required for spindle pole body duplication; mainly nuclear localization
YPR022C	S000006226	S000006226	3402	16	607996	EVO23_	indel	C	-T	43	14	Clone variant, promoter	Suppressor of Degenerative Death	Putative transcription factor, as suggested by computational analysis; green fluorescent protein (GFP)-fusion protein localizes to both the cytoplasm and the nucleus and is induced in response to the DNA-damaging agent MMS; overproduction of a truncation allele suppresses lethality due to expression of the dominant PET9 allele AAC2-A128P
YOR315W	S000005842	SFG1	1041	15	905089	EVO23_	snp	G	A	29	45	Clone variant, nonsynonymous	SuperFicial pseudohyphal Growth	Nuclear protein putative transcription factor; required for growth of superficial pseudohyphae (which do not invade the agar substrate) but not for invasive pseudohyphal growth; may act together with Phd1p; potential Cdc28p substrate
YDL013W	S000002171	SLX5	1860	4	428804	EVO23_	indel	A	-T	36	14	Clone variant, promoter	Synthetic Lethal of unknown [X] function	Subunit of the Slx5-Slx8 SUMO-targeted Ub ligase (STUbL) complex; role in Ub-mediated degradation of histone variant Cse4p preventing mislocalization to euchromatin; role in proteolysis of spindle positioning protein Kar9p, and DNA repair proteins Rad52p and Rad57p; forms SUMO-dependent nuclear foci, including DNA repair centers; contains a RING domain and two SIM motifs; associates with the cent…
YEL026W	S000000752	SNU13	381	5	101724	EVO23_	snp	A	T	97	30	Clone variant, promoter	Small NUclear ribonucleoprotein associated	RNA binding protein; part of U3 snoRNP involved in rRNA processing, part of U4/U6-U5 tri-snRNP involved in mRNA splicing, similar to human 15.5K protein
YGR059W	S000003291	SPR3	1539	7	608939	EVO23_	snp	G	C	29	17	Clone variant, nonsynonymous	SPorulation Regulated	Sporulation-specific homolog of the CDC3/10/11/12 family of genes; septin protein involved in sporulation; regulated by ABFI; the yeast CDC3/10/11/12 family is a family of bud neck microfilament genes
YNL204C	S000005148	SPS18	903	14	259124	EVO23_	snp	G	T	50	48	Clone variant, nonsynonymous	SPorulation-Specific	Protein of unknown function, contains a putative zinc-binding domain; expressed during sporulation; SPS18 has a paralog, GCS1, that arose from the whole genome duplication
YNL202W	S000005146	SPS19	879	14	259124	EVO23_	snp	G	T	50	48	Clone variant, promoter	SPorulation-Specific	Peroxisomal 2,4-dienoyl-CoA reductase; auxiliary enzyme of fatty acid beta-oxidation; homodimeric enzyme required for growth and sporulation on petroselineate medium; expression induced during late sporulation and in the presence of oleate
YJL092W	S000003628	SRS2	3525	10	257449	EVO23_	snp	C	T	31	54	Clone variant, nonsynonymous	Suppressor of Rad Six	DNA helicase and DNA-dependent ATPase; role in DNA repair and checkpoint recovery, in the proper timing of commitment to meiotic recombination and the Meiosis I to II transition; blocks trinucleotide repeat expansion; affects genome stability; disassembles Rad51p nucleoprotein filaments during meiotic recombination; stimulates Mus81p-Mms4p endonuclease activity independent of catalytic activity; …
YMR183C	S000004795	SSO2	888	13	627532	EVO23_	snp	T	A	25	24	Clone variant, synonoymous	Supressor of Sec One	Plasma membrane t-SNARE; involved in fusion of secretory vesicles at the plasma membrane; syntaxin homolog that is functionally redundant with Sso1p; SSO2 has a paralog, SSO1, that arose from the whole genome duplication
YDR334W	S000002742	SWR1	4545	4	1138661	EVO23_	snp	G	A	38	29	Clone variant, nonsynonymous	SWi2/snf2-Related	Swi2/Snf2-related ATPase; structural component of the SWR1 complex, which exchanges histone variant H2AZ (Htz1p) for chromatin-bound histone H2A; relocalizes to the cytosol in response to hypoxia; chronological aging factor that mediates lifespan extension by dietary restriction
YCR030C	S000000626	SYP1	2613	3	174041	EVO23_	snp	A	T	50	44	Clone variant, nonsynonymous	Suppressor of Yeast Profilin deletion	Negative regulator of WASP-Arp23 complex; involved in endocytic site formation; directly inhibits Las17p stimulation of Arp23 complex-mediated actin assembly in vitro; may regulate assembly and disassembly of the septin ring; colocalizes and interacts with septin subunits; potential role in actin cytoskeletal organization
YML072C	S000004537	TCB3	4638	13	125493	EVO23_	snp	C	T	61	36	Clone variant, nonsynonymous	Three Calcium and lipid Binding domains (TriCalBins)	Cortical ER protein involved in ER-plasma membrane tethering; one of 6 proteins (Ist2p, Scs2p, Scs22p, Tcb1p, Tcb2p, Tcb3p) that connect ER to the plasma membrane (PM) and regulate PM phosphatidylinositol-4-phosphate (PI4P) levels by controlling access of Sac1p phosphatase to its substrate PI4P in the PM; localized to the bud via specific mRNA transport; non-tagged protein detected in a phosphory…
YPL007C	S000005928	TFC8	1767	16	541985	EVO23_	snp	G	T	56	43	Clone variant, other	Transcription Factor C	Subunit of RNA polymerase III transcription initiation factor complex; one of six subunits of RNA polymerase III transcription initiation factor complex (TFIIIC); part of TFIIIC TauB domain that binds BoxB promoter sites of tRNA and other genes; linker between TauB and TauA domains; human homolog is TFIIIC-90
YER011W	S000000813	TIR1	765	5	175658	EVO23_	indel	A	-CTTCTTCTGCTGCCTCAAGCTCTTCTGAAGCTAAGT	88	17	Clone variant, nonsynonymous	TIp1-Related	Cell wall mannoprotein; expression is downregulated at acidic pH and induced by cold shock and anaerobiosis; abundance is increased in cells cultured without shaking; member of the Srp1p/Tip1p family of serine-alanine-rich proteins
YJL093C	S000003629	TOK1	2076	10	257449	EVO23_	snp	C	T	31	54	Clone variant, promoter		Outward-rectifier potassium channel of the plasma membrane; has two pore domains in tandem, each of which forms a functional channel permeable to potassium; carboxy tail functions to prevent inner gate closures; target of K1 toxin
YER049W	S000000851	TPA1	1935	5	252065	EVO23_	snp	G	A	100	43	Clone variant, synonoymous	Termination and PolyAdenylation	Fe(II)/2-oxoglutarate-dependent dioxygenase family member; catalyzes the repair of methyl-base lesions in both ss and dsDNA by oxidative demethylation; Poly(rA)-binding protein involved in mRNA poly(A) tail length and mRNA stability; role in translation termination efficiency; interacts with Sup45p (eRF1), Sup35p (eRF3) and Pab1p; similar to human prolyl 4-hydroxylase OGFOD1; binds Fe(II) and 2-o…
YPL203W	S000006124	TPK2	1143	16	166783	EVO23_	snp	G	A	29	45	Clone variant, nonsynonymous	Takashi's Protein Kinase	cAMP-dependent protein kinase catalytic subunit; promotes vegetative growth in response to nutrients via the Ras-cAMP signaling pathway; partially redundant with Tpk1p and Tpk3p; localizes to P-bodies during stationary phase; relocalizes to the cytosol in response to hypoxia
YDR354W	S000002762	TRP4	1143	4	1184024	EVO23_	snp	G	A	62	21	Clone variant, promoter	TRyPtophan	Anthranilate phosphoribosyl transferase; transferase of the tryptophan biosynthetic pathway; catalyzes the phosphoribosylation of anthranilate; subject to the general control system of amino acid biosynthesis
YDR353W	S000002761	TRR1	960	4	1183430	EVO23_	snp	C	G	25	24	Clone variant, nonsynonymous	ThioRedoxin Reductase	Cytoplasmic thioredoxin reductase; key regulatory enzyme that determines the redox state of the thioredoxin system, which acts as a disulfide reductase system and protects cells against both oxidative and reductive stress; protein abundance increases in response to DNA replication stress; TRR1 has a paralog, TRR2, that arose from the whole genome duplication
YDR353W	S000002761	TRR1	960	4	1184024	EVO23_	snp	G	A	62	21	Clone variant, nonsynonymous	ThioRedoxin Reductase	Cytoplasmic thioredoxin reductase; key regulatory enzyme that determines the redox state of the thioredoxin system, which acts as a disulfide reductase system and protects cells against both oxidative and reductive stress; protein abundance increases in response to DNA replication stress; TRR1 has a paralog, TRR2, that arose from the whole genome duplication
YGR090W	S000003322	UTP22	3714	7	664882	EVO23_	snp	C	T	44	18	Clone variant, synonoymous	U Three Protein	Component of the small-subunit processome; required for nuclear export of tRNAs; may facilitate binding of Utp8p to aminoacylated tRNAs and their delivery to Los1p for export; conserved from yeast to mammals
YHR039C-A	S000002100	VMA10	507	8	188207	EVO23_	snp	G	A	61	51	Clone variant, promoter		Subunit G of the V1 peripheral membrane domain of V-ATPase; part of the electrogenic proton pump found throughout the endomembrane system; involved in vacuolar acidification; the V1 peripheral membrane domain of the vacuolar H+-ATPase (V-ATPase) has eight subunits
YOR332W	S000005859	VMA4	702	15	944397	EVO23_	snp	T	A	100	11	Clone variant, other	Vacuolar Membrane Atpase	Subunit E of the V1 domain of the vacuolar H+-ATPase (V-ATPase); V-ATPase is an electrogenic proton pump found throughout the endomembrane system; V1 domain has eight subunits; required for the V1 domain to assemble onto the vacuolar membrane; protein abundance increases in response to DNA replication stress
YLL040C	S000003963	VPS13	9435	12	58096	EVO23_	snp	G	T	57	23	Clone variant, nonsynonymous	Vacuolar Protein Sorting	Protein involved in prospore membrane morphogenesis; peripheral membrane protein that localizes to the prospore membrane and at numerous membrane contact sites; involved in sporulation, vacuolar protein sorting, prospore membrane formation during sporulation, and protein-Golgi retention; required for mitochondrial integrity; contains a PH-like domain; homologous to human CHAC and COH1 which are i…
YHR198C	S000001241	AIM18	966	8	497146	EVO24_	snp	G	T	58	48	Clone variant, nonsynonymous	Altered Inheritance rate of Mitochondria	Protein of unknown function; the authentic, non-tagged protein is detected in highly purified mitochondria in high-throughput studies; null mutant displays elevated frequency of mitochondrial genome loss
YGL156W	S000003124	AMS1	3252	7	210522	EVO24_	snp	A	C	100	31	Clone variant, nonsynonymous	Alpha-MannoSidase	Vacuolar alpha mannosidase; involved in free oligosaccharide (fOS) degradation; delivered to the vacuole in a novel pathway separate from the secretory pathway
YJL058C	S000003594	BIT61	1632	10	328135	EVO24_	snp	G	A	48	31	Clone variant, promoter	Binding partner of Tor2p	Subunit of TORC2 membrane-associated complex; involved in regulation of cell cycle-dependent actin cytoskeletal dynamics during polarized growth and cell wall integrity; BIT61 has a paralog, BIT2, that arose from the whole genome duplication
YLR215C	S000004205	CDC123	1083	12	570652	EVO24_	snp	G	C	71	14	Clone variant, other	Cell Division Cycle	Assembly factor for the eIF2 translation initiation factor complex; regulates translational initiation; conserved residues of this ATP-Grasp protein that bind to ATP-Mg2+ in the pombe ortholog are required for complex assembly in budding yeast; interaction with eIF2 subunit Gcd11p facilitates complex assembly and activity; required for the START transition and timely progression through G2; regul…
YGL003C	S000002971	CDH1	1701	7	494354	EVO24_	snp	G	C	100	33	Clone variant, promoter	CDC20 Homolog	Activator of anaphase-promoting complex/cyclosome (APC/C); antagonist of the spindle assembly checkpoint; directs ubiquitination of cyclins resulting in mitotic exit; targets the APC/C to specific substrates including: Cdc20p, Ase1p, Cin8p, Fin1p and Clb5p; partially active in metaphase, and fully active in anaphase; cell-cycle regulated
YNL051W	S000004996	COG5	1212	14	532044	EVO24_	snp	G	A	100	26	Clone variant, promoter	Conserved Oligomeric Golgi complex	Component of the conserved oligomeric Golgi complex; a cytosolic tethering complex (Cog1p through Cog8p) that functions in protein trafficking to mediate fusion of transport vesicles to Golgi compartments
Q0250	S000007281	COX2	756	17	73610	EVO24_	indel	T	+A	47	34	Clone variant, promoter	Cytochrome c OXidase	Subunit II of cytochrome c oxidase (Complex IV); Complex IV is the terminal member of the mitochondrial inner membrane electron transport chain; one of three mitochondrially-encoded subunits
YNL052W	S000004997	COX5A	462	14	532044	EVO24_	snp	G	A	100	26	Clone variant, synonoymous	Cytochrome c OXidase	Subunit Va of cytochrome c oxidase; cytochrome c oxidase is the terminal member of the mitochondrial inner membrane electron transport chain; Cox5Ap is predominantly expressed during aerobic growth while its isoform Vb (Cox5Bp) is expressed during anaerobic growth; COX5A has a paralog, COX5B, that arose from the whole genome duplication
YPL064C	S000005985	CWC27	906	16	429521	EVO24_	snp	G	C	58	57	Clone variant, nonsynonymous	Complexed With Cef1p	Component of a complex containing Cef1p; putatively involved in pre-mRNA splicing; has similarity to S. pombe Cwf27p; protein abundance increases in response to DNA replication stress
YHR164C	S000001207	DNA2	4569	8	427200	EVO24_	snp	C	T	52	54	Clone variant, nonsynonymous	DNA synthesis defective	Tripartite DNA replication factor; single-stranded DNA-dependent ATPase, ATP-dependent nuclease, helicase; tracking protein for flap cleavage during Okazaki fragment maturation; involved in DNA repair/processing of meiotic DNA double strand breaks; component of telomeric chromatin with cell-cycle dependent localization; required for telomerase-dependent telomere synthesis; forms nuclear foci upon…
YBR007C	S000000211	DSF2	2211	2	251592	EVO24_	indel	C	-T	53	19	Clone variant, promoter	Deletion Suppressor of mptFive/pufFive mutation	Deletion suppressor of mpt5 mutation; relocalizes from bud neck to cytoplasm upon DNA replication stress
YGL002W	S000002970	ERP6	651	7	494354	EVO24_	snp	G	C	100	33	Clone variant, promoter	Emp24p/Erv25p Related Protein	Member of the p24 family involved in ER to Golgi transport; similar to Emp24p and Erv25p; the authentic, non-tagged protein is detected in highly purified mitochondria in high-throughput studies; ERP6 has a paralog, ERP1, that arose from the whole genome duplication
YDR110W	S000002517	FOB1	1701	4	677020	EVO24_	snp	G	T	100	27	Clone variant, nonsynonymous	FOrk Blocking less	Nucleolar protein that binds the rDNA replication fork barrier site; required for replication fork blocking, recombinational hotspot activity, condensin recruitment to replication fork barrier (RFB), and rDNA repeat segregation; related to retroviral integrases
YLL029W	S000003952	FRA1	2250	12	82761	EVO24_	indel	T	+A	93	28	Clone variant, nonsynonymous	Fe Repressor of Activation	Protein involved in negative regulation of iron regulon transcription; forms an iron independent complex with Fra2p, Grx3p, and Grx4p; cytosolic; mutant fails to repress transcription of iron regulon and is defective in spore formation
YLR214W	S000004204	FRE1	2061	12	570652	EVO24_	snp	G	C	71	14	Clone variant, other	Ferric REductase	Ferric reductase and cupric reductase; reduces siderophore-bound iron and oxidized copper prior to uptake by transporters; expression induced by low copper and iron levels
YLR291C	S000004282	GCD7	1146	12	718113	EVO24_	indel	T	-A	57	7	Clone variant, other	General Control Derepressed	Beta subunit of the translation initiation factor eIF2B; the guanine-nucleotide exchange factor for eIF2; activity subsequently regulated by phosphorylated eIF2; first identified as a negative regulator of GCN4 expression; human homolog EIF2B2 can complement yeast mutant, allows growth down-regulation of yeast gene
YBR004C	S000000208	GPI18	1302	2	246325	EVO24_	snp	C	T	29	42	Clone variant, promoter	GlycosylPhosphatidylInositol	Functional ortholog of human PIG-V; PIG-V is a mannosyltransferase that transfers the second mannose in glycosylphosphatidylinositol biosynthesis; the authentic, non-tagged protein was localized to mitochondria
YLR256W	S000004246	HAP1	4509	12	649346	EVO24_	snp	A	T	100	30	Clone variant, nonsynonymous	Heme Activator Protein	Zinc finger transcription factor; involved in the complex regulation of gene expression in response to levels of heme and oxygen; localizes to the mitochondrion as well as to the nucleus; the S288C sequence differs from other strain backgrounds due to a Ty1 insertion in the carboxy terminus
YJL057C	S000003593	IKS1	2004	10	328135	EVO24_	snp	G	A	48	31	Clone variant, synonoymous		Protein kinase of unknown cellular role; putative serine/threonine kinase; expression is induced during mild heat stress; deletion mutants are hypersensitive to copper sulphate and resistant to sorbate; interacts with an N-terminal fragment of Sst2p
YOR099W	S000005625	KTR1	1182	15	511569	EVO24_	snp	A	C	58	26	Clone variant, promoter	Kre Two Related	Alpha-1,2-mannosyltransferase; involved in O- and N-linked protein glycosylation; type II membrane protein; member of the KRE2/MNT1 mannosyltransferase family; relocalizes from vacuole to cytoplasm upon DNA replication stress
YEL053C	S000000779	MAK10	2202	5	54200	EVO24_	snp	T	G	32	104	Clone variant, nonsynonymous	MAintenance of Killer	Non-catalytic subunit of the NatC N-terminal acetyltransferase; required for replication of dsRNA virus; expression is glucose-repressible; human NatC ortholog, Naa35, requires co-expression of the human catalytic subunit, Naa30, to functionally complement the null allele
YEL032W	S000000758	MCM3	2916	5	88611	EVO24_	snp	G	T	69	61	Clone variant, nonsynonymous	MiniChromosome Maintenance	Protein involved in DNA replication; component of the Mcm2-7 hexameric helicase complex that binds chromatin as a part of the pre-replicative complex
YNR059W	S000005342	MNR2	1743	14	737688	EVO24_	snp	C	T	100	42	Clone variant, nonsynonymous	MaNnosylTransferase	Putative alpha-1,3-mannosyltransferase; not required for protein O-glycosylation; SWAT-GFP and mCherry fusion proteins localize to the endoplasmic reticulum and vacuole respectively
YBR212W	S000000416	NGR1	2019	2	648378	EVO24_	snp	A	G	100	32	Clone variant, nonsynonymous	Negative Growth Regulatory protein	RNA binding protein that negatively regulates growth rate; interacts with the 3' UTR of the mitochondrial porin (POR1) mRNA and enhances its degradation; overexpression impairs mitochondrial function; interacts with Dhh1p to mediate POR1 mRNA decay; expressed in stationary phase
YHL023C	S000001015	NPR3	3441	8	61135	EVO24_	snp	C	G	75	44	Clone variant, nonsynonymous	Nitrogen Permease Regulator	Subunit of the Iml1p/SEACIT complex; SEACIT (Iml1p-Npr2p-Npr3p) is a subcomplex of SEAC, a coatomer-related complex that associates dynamically with the vacuole; Npr3p may have a structural or regulatory role, supporting Iml1p function as a GAP for the Rag family GTPase Gtr1p, and leading to inhibition of TORC1 signaling in response to amino acid deprivation; SEACIT is required for non-nitrogen-s…
YOR098C	S000005624	NUP1	3231	15	511569	EVO24_	snp	A	C	58	26	Clone variant, promoter	NUclear Pore	FG-nucleoporin component of central core of the nuclear pore complex; contributes directly to nucleocytoplasmic transport and maintenance of thenuclear pore complex (NPC) permeability barrier; possible karyopherin release factor that accelerates release of karyopherin-cargo complexes after transport across NPC; both NUP1 and NUP60 are homologous to human NUP153
YMR076C	S000004681	PDS5	3834	13	418935	EVO24_	snp	T	G	42	19	Clone variant, nonsynonymous	Precocious Dissociation of Sisters	Cohesion maintenance factor; involved in sister chromatid condensation and cohesion; colocalizes with cohesin on chromosomes; performs its cohesin maintenance function in pre-anaphase cells by protecting the integrity of the cohesion complex; also required during meiosis; relocalizes to the cytosol in response to hypoxia
YLR324W	S000004316	PEX30	1572	12	780875	EVO24_	snp	G	A	50	8	Clone variant, other	PEroXisome related	ER-resident protein involved in peroxisomal biogenesis; ER-localized protein that associates with peroxisomes; interacts with Pex29p and reticulons Rtn1p and Yop1p to regulate peroxisome biogenesis from the ER; role in peroxisomal-destined vesicular flow from the ER; partially redundant with Pex31p; may function at a step downstream of steps mediated by Pex28p and Pex29p; PEX30 has a paralog, PEX…
YOR368W	S000005895	RAD17	1206	15	1026450	EVO24_	snp	C	G	61	23	Clone variant, promoter	RADiation sensitive	Checkpoint protein; involved in the activation of the DNA damage and meiotic pachytene checkpoints; with Mec3p and Ddc1p, forms a clamp that is loaded onto partial duplex DNA; homolog of human and S. pombe Rad1 and U. maydis Rec1 proteins
YDR217C	S000002625	RAD9	3930	4	902540	EVO24_	snp	C	A	100	27	Clone variant, nonsynonymous	RADiation sensitive	DNA damage-dependent checkpoint protein; required for cell-cycle arrest in G1/S, intra-S, and G2/M, plays a role in postreplication repair (PRR) pathway; transmits checkpoint signal by activating Rad53p and Chk1p; hyperphosphorylated by Mec1p and Tel1p; multiple cyclin dependent kinase consensus sites and the C-terminal BRCT domain contribute to DNA damage checkpoint activation; Rad9p Chk1 Activa…
YDR202C	S000002610	RAV2	1056	4	856693	EVO24_	snp	A	G	100	26	Clone variant, other	Regulator of (H+)-ATPase in Vacuolar membrane	Subunit of RAVE complex (Rav1p, Rav2p, Skp1p); the RAVE complex associates with the V1 domain of the vacuolar membrane (H+)-ATPase (V-ATPase) and promotes assembly and reassembly of the holoenzyme
YBR005W	S000000209	RCR1	642	2	246325	EVO24_	snp	C	T	29	42	Clone variant, nonsynonymous	Resistance to Congo Red	Protein of the ER membrane involved in cell wall chitin deposition; may function in the endosomal-vacuolar trafficking pathway, helping determine whether plasma membrane proteins are degraded or routed to the plasma membrane; RCR1 has a paralog, RCR2, that arose from the whole genome duplication
YJR021C	S000003782	REC107	1025	10	468373	EVO24_	snp	T	C	70	33	Clone variant, other	RECombination	Protein involved in early stages of meiotic recombination; involved in coordination between the initiation of recombination and the first division of meiosis; part of a complex (Rec107p-Mei4p-Rec114p) required for ds break formation
YLR154C	S000004144	RNH203	333	12	448597	EVO24_	indel	T	+A	27	15	Clone variant, promoter	RNase H	Ribonuclease H2 subunit; required for RNase H2 activity; role in ribonucleotide excision repair; related to human AGS3 that causes Aicardi-Goutieres syndrome
YPL193W	S000006114	RSA1	1146	16	181713	EVO24_	snp	G	T	64	36	Clone variant, synonoymous	RiboSome Assembly	Protein involved in the assembly of 60S ribosomal subunits; functionally interacts with Dbp6p; functions in a late nucleoplasmic step of the assembly
YBR259W	S000000463	S000000463	2067	2	731591	EVO24_	snp	T	A	100	53	Clone variant, nonsynonymous		Protein of unknown function; YBR259W is not an essential gene; forms cytoplasmic foci upon DNA replication stress
YJR141W	S000003902	S000003902	1044	10	696720	EVO24_	snp	A	T	100	43	Clone variant, synonoymous	Important for cleavage and PolyAdenylation	Protein implicated in pre-mRNA processing and proteasomal degradation; interacts physically and genetically with mRNA cleavage and polyadenylation factors; mutant is impaired in pre-mRNA cleavage and polyadenylation; associates with several Ub-conjugating enzymes and alters Ub-mediated proteasome activity; localizes to both the nucleus and cytosol; HECT_2 domain containing protein homologous to h…
YJR142W	S000003903	S000003903	1029	10	696720	EVO24_	snp	A	T	100	43	Clone variant, promoter		8-oxo-dGTP diphosphatase of the Nudix hydrolase family; converts diphosphates of damaged forms of thiamin to monophosphates; GST fusion protein is a Dbf2p-Mob1p phosphorylation target in a proteome chip analysis; synthetic lethal with PH085 deletion; plays a role in restricting Ty1 transposition
YLR290C	S000004281	S000004281	834	12	718113	EVO24_	indel	T	-A	57	7	Clone variant, promoter	COenzyme Q	Putative oxidoreductase, subunit of Coenzyme Q biosynthetic complexes; required for synthesis of wild-type levels of Coenzyme Q (ubiquinone); member of the short-chain dehydrogenase/reductase (SDR) superfamily; orthologous gene in some other fungi is fused to the COQ10 ortholog
YOR367W	S000005894	SCP1	603	15	1026450	EVO24_	snp	C	G	61	23	Clone variant, nonsynonymous	S. cerevisiae CalPonin	Component of yeast cortical actin cytoskeleton; binds and cross links actin filaments; originally identified by its homology to calponin (contains a calponin-like repeat) but the Scp1p domain structure is more similar to transgelin
YJL080C	S000003616	SCP160	3669	10	288227	EVO24_	snp	C	G	100	27	Clone variant, nonsynonymous	S. cerevisiae protein involved in the Control of Ploidy	Essential RNA-binding G protein effector of mating response pathway; ligand-activated RNA-binding protein that delivers RNAs involved in polarization and perpetualizing mating signal to shmoo tip during pheromone signaling; Scp160p-mediated RNA trafficking essential for chemotropism and successful mating; mainly associated with nuclear envelope and ER, interacts in mRNA-dependent manner with tran…
YDR227W	S000002635	SIR4	4077	4	920127	EVO24_	snp	G	T	79	24	Clone variant, nonsynonymous	Silent Information Regulator	SIR protein involved in assembly of silent chromatin domains; silent information regulator (SIR) along with SIR2 and SIR3; involved in assembly of silent chromatin domains at telomeres and the silent mating-type loci; some alleles of SIR4 prolong lifespan; required for telomere hypercluster formation in quiescent yeast cells
YBL007C	S000000103	SLA1	3735	2	213150	EVO24_	snp	C	A	100	23	Clone variant, nonsynonymous	Synthetic Lethal with ABP1	Cytoskeletal protein binding protein; required for assembly of the cortical actin cytoskeleton; interacts with proteins regulating actin dynamics and proteins required for endocytosis; found in the nucleus and cell cortex; has 3 SH3 domains
YBR182C	S000000386	SMP1	1359	2	594118	EVO24_	snp	A	T	100	24	Clone variant, nonsynonymous	Second MEF2-like Protein 1	MADS-box transcription factor involved in osmotic stress response; SMP1 has a paralog, RLM1, that arose from the whole genome duplication
YBR289W	S000000493	SNF5	2718	2	781052	EVO24_	snp	G	A	100	47	Clone variant, nonsynonymous	Sucrose NonFermenting	Subunit of the SWI/SNF chromatin remodeling complex; involved in transcriptional regulation; functions interdependently in transcriptional activation with Snf2p and Snf6p; relocates to the cytosol under hypoxic conditions
YDR201W	S000002609	SPC19	498	4	856693	EVO24_	snp	A	G	100	26	Clone variant, synonoymous	Spindle Pole Component	Essential subunit of the Dam1 complex (aka DASH complex); complex couples kinetochores to the force produced by MT depolymerization thereby aiding in chromosome segregation; also localized to nuclear side of spindle pole body
YNL138W	S000005082	SRV2	1581	14	367785	EVO24_	snp	G	A	26	27	Clone variant, nonsynonymous	Suppressor of RasVal19	CAP (cyclase-associated protein); N-terminus binds adenylate cyclase and facilitates activation by RAS; N-terminus forms novel hexameric star-shaped shuriken structures that directly catalyze cofilin-mediated severing of actin filaments; C-terminus binds and recycles cofilin bound, ADP-actin monomers, facilitating regulation of actin dynamics and cell morphogenesis; N- and C-termini can function …
YDR169C	S000002576	STB3	1542	4	792947	EVO24_	snp	T	A	93	29	Clone variant, synonoymous	Sin Three Binding protein	Ribosomal RNA processing element (RRPE)-binding protein; involved in the glucose-induced transition from quiescence to growth; restricted to nucleus in quiescent cells, released into cytoplasm after glucose repletion; binds Sin3p; relative distribution to the nucleus increases upon DNA replication stress
YLR092W	S000004082	SUL2	2682	12	325809	EVO24_	snp	C	A	94	17	Clone variant, nonsynonymous	SULfate	High affinity sulfate permease; sulfate uptake is mediated by specific sulfate transporters Sul1p and Sul2p, which control the concentration of endogenous activated sulfate intermediates
YJR019C	S000003780	TES1	1050	10	468373	EVO24_	snp	T	C	70	33	Clone variant, promoter	ThioESterase	Peroxisomal acyl-CoA thioesterase; likely to be involved in fatty acid oxidation rather than fatty acid synthesis; conserved protein also found in human peroxisomes; TES1 mRNA levels increase during growth on fatty acids
YPL063W	S000005984	TIM50	1431	16	429521	EVO24_	snp	G	C	58	57	Clone variant, promoter	Translocase of the Inner Mitochondrial membrane	Essential component of the TIM23 complex; acts as receptor for the translocase of the inner mitochondrial membrane (TIM23) complex guiding incoming precursors from the TOM complex; may control the gating of the Tim23p-Tim17p channel
YDL112W	S000002270	TRM3	4311	4	261404	EVO24_	snp	A	G	100	26	Clone variant, nonsynonymous	Transfer RNA Methyltransferase	2'-O-ribose methyltransferase; catalyzes the ribose methylation of the guanosine nucleotide at position 18 of tRNAs
YDR353W	S000002761	TRR1	960	4	1183299	EVO24_	snp	T	C	90	30	Clone variant, nonsynonymous	ThioRedoxin Reductase	Cytoplasmic thioredoxin reductase; key regulatory enzyme that determines the redox state of the thioredoxin system, which acts as a disulfide reductase system and protects cells against both oxidative and reductive stress; protein abundance increases in response to DNA replication stress; TRR1 has a paralog, TRR2, that arose from the whole genome duplication
YML100W	S000004566	TSL1	3297	13	72781	EVO24_	snp	G	C	100	45	Clone variant, nonsynonymous	Trehalose Synthase Long chain	Large subunit of trehalose 6-phosphate synthase/phosphatase complex; Tps1p-Tps2p complex converts uridine-5'-diphosphoglucose and glucose 6-phosphate to trehalose; contributes to survival to acute lethal heat stress; mutant has aneuploidy tolerance; protein abundance increases in response to DNA replication stress; TSL1 has a paralog, TPS3, that arose from the whole genome duplication
YBR006W	S000000210	UGA2	1494	2	246325	EVO24_	snp	C	T	29	42	Clone variant, promoter	Utilization of GAba	Succinate semialdehyde dehydrogenase; involved in the utilization of gamma-aminobutyrate (GABA) as a nitrogen source; part of the 4-aminobutyrate and glutamate degradation pathways; localized to the cytoplasm
YDR200C	S000002608	VPS64	1815	4	856693	EVO24_	snp	A	G	100	26	Clone variant, promoter	Vacuolar Protein Sorting	Protein required for cytoplasm to vacuole targeting of proteins; forms a complex with Far3p and Far7p to Far11p involved in recovery from pheromone-induced cell cycle arrest; mutant has increased aneuploidy tolerance; VPS64 has a paralog, FAR10, that arose from the whole genome duplication
YML097C	S000004563	VPS9	1356	13	79860	EVO24_	snp	A	G	64	36	Clone variant, promoter	Vacuolar Protein Sorting	Guanine nucleotide exchange factor (GEF) and ubiquitin receptor; involved in vesicle-mediated vacuolar transport, including Golgi-endosome trafficking and sorting through the multivesicular body (MVB); stimulates the intrinsic guanine nucleotide exchange activity of Rab family members (Vps21p/Ypt52p/Ypt53p); partially redundant with GEF MUK1; required for localization of the CORVET complex to end…
YDR141C	S000002548	DOP1	5097	4	734753	EVO3_	snp	C	G	85	40	Clone variant, other	homolog of A. nidulans DOPey	Golgi-localized, leucine-zipper domain containing protein; involved in endosome to Golgi transport, organization of the ER, establishing cell polarity, and morphogenesis; detected in highly purified mitochondria in high-throughput studies
YJL090C	S000003626	DPB11	2295	10	263247	EVO3_	indel	G	+T	97	34	Clone variant, nonsynonymous	DNA Polymerase B (II)	DNA replication initiation protein; loads DNA pol epsilon onto pre-replication complexes at origins; checkpoint sensor recruited to stalled replication forks by the checkpoint clamp complex where it activates Mec1p; along with Rfa1p, binds to ultrafine anaphase bridges in mitotic cells and prevents accumulation of chromatin bridges by stimulating the Mec1p kinase and suppressing homologous recomb…
YJL091C	S000003627	GWT1	1473	10	263247	EVO3_	indel	G	+T	97	34	Clone variant, promoter	GPI-anchored Wall protein Transfer	Protein involved in the inositol acylation of GlcN-PI; the inositol acylation of glucosaminyl phosphatidylinositol (GlcN-PI) forms glucosaminyl(acyl)phosphatidylinositol (GlcN(acyl)PI), an intermediate in the biosynthesis of glycosylphosphatidylinositol (GPI) anchors
YOL013C	S000005373	HRD1	1656	15	301168	EVO3_	snp	A	G	26	69	Clone variant, other	HMG-coA Reductase Degradation	Ubiquitin-protein ligase involved in ER-associated degradation (ERAD) of misfolded proteins; upon autoubiquitination triggers retrotranslocation of misfolded proteins to cytosol for degradation; genetically linked to the unfolded protein response (UPR); regulated through association with Hrd3p; contains an H2 ring finger; likely plays a general role in targeting proteins that persistently associa…
YDR378C	S000002786	LSM6	261	4	1229223	EVO3_	indel	C	+AT	47	17	Clone variant, other	Like SM	Lsm (Like Sm) protein; part of heteroheptameric complexes (Lsm2p-7p and either Lsm1p or 8p): cytoplasmic Lsm1p complex involved in mRNA decay; nuclear Lsm8p complex part of U6 snRNP and possibly involved in processing tRNA, snoRNA, and rRNA
YEL053C	S000000779	MAK10	2202	5	55745	EVO3_	snp	T	C	100	140	Clone variant, synonoymous	MAintenance of Killer	Non-catalytic subunit of the NatC N-terminal acetyltransferase; required for replication of dsRNA virus; expression is glucose-repressible; human NatC ortholog, Naa35, requires co-expression of the human catalytic subunit, Naa30, to functionally complement the null allele
YOL060C	S000005421	MAM3	2121	15	213869	EVO3_	indel	C	+A	44	9	Clone variant, other		Protein required for normal mitochondrial morphology; has similarity to hemolysins
YDR140W	S000002547	MTQ2	666	4	734753	EVO3_	snp	C	G	85	40	Clone variant, nonsynonymous	Methyltransferase	S-adenosylmethionine-dependent methyltransferase; subunit of complex with Trm112p that methylates translation release factor Sup45p (eRF1) in the ternary complex eRF1-eRF3-GTP; similar to E.coli PrmC; member of the seven beta-strand family
YJL061W	S000003597	NUP82	2142	10	321032	EVO3_	snp	G	A	91	55	Clone variant, nonsynonymous	NUclear Pore	Linker nucleoporin component of the nuclear pore complex (NPC); also part of the NPC cytoplasmic filaments; contributes to nucleocytoplasmic transport and NPC biogenesis; forms stable associations with three FG-nucleoporins (Nsp1p, Nup159p, and Nup116p); relocalizes to the cytosol in response to hypoxia
YOL061W	S000005422	PRS5	1491	15	213869	EVO3_	indel	C	+A	44	9	Clone variant, other	PhosphoRibosylpyrophosphate Synthetase	5-phospho-ribosyl-1(alpha)-pyrophosphate synthetase; synthesizes PRPP, which is required for nucleotide, histidine, and tryptophan biosynthesis; one of five related enzymes, which are active as heteromultimeric complexes; forms cytoplasmic foci upon DNA replication stress
YDL055C	S000002213	PSA1	1086	4	356262	EVO3_	snp	T	G	100	34	Clone variant, nonsynonymous		GDP-mannose pyrophosphorylase (mannose-1-phosphate guanyltransferase); synthesizes GDP-mannose from GTP and mannose-1-phosphate in cell wall biosynthesis; required for normal cell wall structure
YJL189W	S000003725	RPL39	542	10	75517	EVO3_	snp	G	C	100	44	Clone variant, promoter	Ribosomal Protein of the Large subunit	Ribosomal 60S subunit protein L39; required for ribosome biogenesis; loss of both Rpl31p and Rpl39p confers lethality; also exhibits genetic interactions with SIS1 and PAB1; homologous to mammalian ribosomal protein L39, no bacterial homolog
YJL190C	S000003726	RPS22A	393	10	75517	EVO3_	snp	G	C	100	44	Clone variant, promoter	Ribosomal Protein of the Small subunit	Protein component of the small (40S) ribosomal subunit; homologous to mammalian ribosomal protein S15A and bacterial S8; RPS22A has a paralog, RPS22B, that arose from the whole genome duplication
YDR011W	S000002418	SNQ2	4506	4	465666	EVO3_	indel	C	-A	31	16	Clone variant, promoter	Sensitivity to 4-NitroQuinoline-N-oxide	Plasma membrane ATP-binding cassette (ABC) transporter; multidrug transporter involved in multidrug resistance and resistance to singlet oxygen species
YKL106W	S000001589	AAT1	1356	11	237387	EVO4_	snp	C	A	68	40	Clone variant, promoter	Aspartate AminoTransferase	Mitochondrial aspartate aminotransferase; catalyzes the conversion of oxaloacetate to aspartate in aspartate and asparagine biosynthesis
YBR059C	S000000263	AKL1	3327	2	357010	EVO4_	snp	T	G	28	53	Clone variant, synonoymous	Ark family Kinase-Like protein	Ser/Thr protein kinase; phosphorylates Pan1p, Sla1p and Ent1p to negatively regulate endocytosis in response to membrane stress; regulates actin cytoskeleton organization and clathrin-dependent endocytosis; phosphorylated and inhibited by upstream kinase, Fpk1p; member, along with Ark1p and Prk1p, of the Ark kinase family
YGL166W	S000003134	CUP2	678	7	191694	EVO4_	snp	C	T	71	82	Clone variant, synonoymous		Copper-binding transcription factor; activates transcription of the metallothionein genes CUP1-1 and CUP1-2 in response to elevated copper concentrations; required for regulation of copper genes in response to DNA-damaging reagents; CUP2 has a paralog, HAA1, that arose from the whole genome duplication
YBL101C	S000000197	ECM21	3354	2	25687	EVO4_	snp	A	C	27	95	Clone variant, nonsynonymous	ExtraCellular Mutant	Protein involved in regulating endocytosis of plasma membrane proteins; identified as a substrate for ubiquitination by Rsp5p and deubiquitination by Ubp2p; promoter contains several Gcn4p binding elements; ECM21 has a paralog, CSR2, that arose from the whole genome duplication
YKL032C	S000001515	IXR1	1794	11	381779	EVO4_	snp	G	A	100	61	Clone variant, nonsynonymous	Intrastrand cross (X)-link Recognition	Transcriptional repressor that regulates hypoxic genes during normoxia; involved in the aerobic repression of genes such as COX5b, TIR1, and HEM13; binds DNA intrastrand cross-links formed by cisplatin; HMG (high mobility group box) domain containing protein which binds and bends cisplatin-modified DNA, blocking excision repair; IXR1 has a paralog, ABF2, that arose from the whole genome duplicati…
YDR217C	S000002625	RAD9	3930	4	900852	EVO4_	indel	A	+T	87	52	Clone variant, nonsynonymous	RADiation sensitive	DNA damage-dependent checkpoint protein; required for cell-cycle arrest in G1/S, intra-S, and G2/M, plays a role in postreplication repair (PRR) pathway; transmits checkpoint signal by activating Rad53p and Chk1p; hyperphosphorylated by Mec1p and Tel1p; multiple cyclin dependent kinase consensus sites and the C-terminal BRCT domain contribute to DNA damage checkpoint activation; Rad9p Chk1 Activa…
YER071C	S000000873	S000000873	381	5	302122	EVO4_	snp	C	A	25	59	Clone variant, nonsynonymous	Topoisomerase I Damage Affected	Subunit of a complex that associates with actin filaments; forms a complex with Aim21p that inhibits barbed end F-actin assembly; elevates actin monomer pools to increase endocytotic efficiency and to regulate the distribution of actin between cables and patches; Aim21p/Tda2p forms a larger complex with actin capping proteins Cap1p and Cap2p; TcTex1-type dynein light chain family member; null mut…
YDR227W	S000002635	SIR4	4077	4	920709	EVO4_	snp	C	T	67	48	Clone variant, nonsynonymous	Silent Information Regulator	SIR protein involved in assembly of silent chromatin domains; silent information regulator (SIR) along with SIR2 and SIR3; involved in assembly of silent chromatin domains at telomeres and the silent mating-type loci; some alleles of SIR4 prolong lifespan; required for telomere hypercluster formation in quiescent yeast cells
YDR227W	S000002635	SIR4	4077	4	921284	EVO4_	snp	C	T	36	36	Clone variant, nonsynonymous	Silent Information Regulator	SIR protein involved in assembly of silent chromatin domains; silent information regulator (SIR) along with SIR2 and SIR3; involved in assembly of silent chromatin domains at telomeres and the silent mating-type loci; some alleles of SIR4 prolong lifespan; required for telomere hypercluster formation in quiescent yeast cells
YDR011W	S000002418	SNQ2	4506	4	465666	EVO4_	indel	C	-A	27	30	Clone variant, promoter	Sensitivity to 4-NitroQuinoline-N-oxide	Plasma membrane ATP-binding cassette (ABC) transporter; multidrug transporter involved in multidrug resistance and resistance to singlet oxygen species
YBL088C	S000000184	TEL1	8364	2	53299	EVO4_	snp	G	T	63	57	Clone variant, nonsynonymous	TELomere maintenance	Protein kinase primarily involved in telomere length regulation; contributes to cell cycle checkpoint control in response to DNA damage; acts with Red1p and Mec1p to promote interhomolog recombination by phosphorylation of Hop1; functionally redundant with Mec1p; regulates P-body formation induced by replication stress; homolog of human ataxia-telangiectasia mutated (ATM) gene
YBR162C	S000000366	TOS1	1368	2	563214	EVO4_	snp	C	T	32	31	Clone variant, synonoymous	Target Of Sbf	Covalently-bound cell wall protein of unknown function; identified as a cell cycle regulated SBF target gene; deletion mutants are highly resistant to treatment with beta-1,3-glucanase; has sequence similarity to YJL171C
YLL028W	S000003951	TPO1	1761	12	84624	EVO4_	snp	C	T	100	61	Clone variant, promoter	Transporter of POlyamines	Polyamine transporter of the major facilitator superfamily; member of the 12-spanner drug:H(+) antiporter DHA1 family; recognizes spermine, putrescine, and spermidine; catalyzes uptake of polyamines at alkaline pH and excretion at acidic pH; during oxidative stress exports spermine, spermidine from the cell, which controls timing of expression of stress-responsive genes; phosphorylation enhances …
YBR058C-A	S000007521	TSC3	243	2	357010	EVO4_	snp	T	G	28	53	Clone variant, promoter	Temperature-sensitive Suppressors of Csg2 mutants	Protein that stimulates the activity of serine palmitoyltransferase; involved in sphingolipid biosynthesis; Lcb1p and Lcb2p are the two components of serine palmitoyltransferase
YER072W	S000000874	VTC1	390	5	302122	EVO4_	snp	C	A	25	59	Clone variant, promoter	Vacuolar Transporter Chaperone	Regulatory subunit of the vacuolar transporter chaperone (VTC) complex; VTC complex is involved in membrane trafficking, vacuolar polyphosphate accumulation, microautophagy and non-autophagic vacuolar fusion; also has mRNA binding activity; protein abundance increases in response to DNA replication stress
YDR534C	S000002942	FIT1	1587	4	1504289	EVO5_	snp	A	C	92	53	Clone variant, nonsynonymous	Facilitator of Iron Transport	Mannoprotein that is incorporated into the cell wall; incorporated via a glycosylphosphatidylinositol (GPI) anchor; involved in the retention of siderophore-iron in the cell wall
YKL032C	S000001515	IXR1	1794	11	380864	EVO5_	snp	G	A	95	22	Clone variant, nonsynonymous	Intrastrand cross (X)-link Recognition	Transcriptional repressor that regulates hypoxic genes during normoxia; involved in the aerobic repression of genes such as COX5b, TIR1, and HEM13; binds DNA intrastrand cross-links formed by cisplatin; HMG (high mobility group box) domain containing protein which binds and bends cisplatin-modified DNA, blocking excision repair; IXR1 has a paralog, ABF2, that arose from the whole genome duplicati…
YKR097W	S000001805	PCK1	1650	11	632423	EVO5_	snp	G	T	50	54	Clone variant, nonsynonymous	Phosphoenolpyruvate CarboxyKinase	Phosphoenolpyruvate carboxykinase; key enzyme in gluconeogenesis, catalyzes early reaction in carbohydrate biosynthesis, glucose represses transcription and accelerates mRNA degradation, regulated by Mcm1p and Cat8p, located in the cytosol
YDR217C	S000002625	RAD9	3930	4	900852	EVO5_	indel	A	+T	65	26	Clone variant, nonsynonymous	RADiation sensitive	DNA damage-dependent checkpoint protein; required for cell-cycle arrest in G1/S, intra-S, and G2/M, plays a role in postreplication repair (PRR) pathway; transmits checkpoint signal by activating Rad53p and Chk1p; hyperphosphorylated by Mec1p and Tel1p; multiple cyclin dependent kinase consensus sites and the C-terminal BRCT domain contribute to DNA damage checkpoint activation; Rad9p Chk1 Activa…
YNL180C	S000005124	RHO5	996	14	300771	EVO5_	indel	G	-A	59	39	Clone variant, promoter	Ras HOmolog	Non-essential small GTPase of the Rho/Rac family of Ras-like proteins; regulated by phosphorylation and ubiquitination; likely involved in protein kinase C (Pkc1p)-dependent signal transduction pathway that controls cell integrity; necessary for oxidant and ramped heat stress-induced cell death; ortholog of mammalian RAC1
YPL143W	S000006064	RPL33A	849	16	281537	EVO5_	snp	C	T	93	41	Clone variant, promoter	Ribosomal Protein of the Large subunit	Ribosomal 60S subunit protein L33A; N-terminally acetylated; rpl33a null mutant exhibits slow growth while rpl33a rpl33b double null mutant is inviable; homologous to mammalian ribosomal protein L35A, no bacterial homolog; RPL33A has a paralog, RPL33B, that arose from the whole genome duplication
YLR442C	S000004434	SIR3	2937	12	1020638	EVO5_	snp	G	C	60	25	Clone variant, nonsynonymous	Silent Information Regulator	Silencing protein; interacts with Sir2p, Sir4p, and histone H3/H4 tails to establish transcriptionally silent chromatin; required for spreading of silenced chromatin; recruited to chromatin through interaction with Rap1p; C-terminus assumes variant winged helix-turn-helix (wH) fold that mediates homodimerization, which is critical for holo-SIR complex loading; required for telomere hypercluster f…
YJL197W	S000003733	UBP12	3765	10	64270	EVO5_	snp	A	C	100	54	Clone variant, nonsynonymous	UBiquitin-specific Protease	Ubiquitin-specific protease; cleaves ubiquitin from ubiquitinated proteins; present in the nucleus and cytoplasm
Q0050	S000007261	AI1	2505	17	16150	EVO6_	snp	T	A	100	422	Clone variant, synonoymous		Reverse transcriptase required for splicing of the COX1 pre-mRNA; encoded by a mobile group II intron within the mitochondrial COX1 gene
YJL020C	S000003557	BBC1	3474	10	398810	EVO6_	snp	T	A	61	38	Clone variant, other	Bni1 synthetic lethal and Bee1 (las17) Complex member	Protein possibly involved in assembly of actin patches; interacts with an actin assembly factor Las17p and with the SH3 domains of Type I myosins Myo3p and Myo5p; localized predominantly to cortical actin patches
YFL025C	S000001869	BST1	3090	6	87977	EVO6_	indel	C	+TTGCTGCTGTTGTTGCTGCTGTTGTTGTTG	96	24	Clone variant, promoter	Bypass of Sec Thirteen	GPI inositol deacylase of the endoplasmic reticulum (ER); negatively regulates COPII vesicle formation; prevents production of vesicles with defective subunits; required for proper discrimination between resident ER proteins and Golgi-bound cargo molecules; functional ortholog of human PGAP1, mutation of which is associated with intellectual disability and encephalopathy
YPR175W	S000006379	DPB2	2070	16	889036	EVO6_	snp	T	C	56	34	Clone variant, nonsynonymous	DNA Polymerase B subunit 2	Second largest subunit of DNA polymerase II (DNA polymerase epsilon); required for maintenance of fidelity of chromosomal replication; essential motif in C-terminus is required for formation of the four-subunit Pol epsilon; expression peaks at the G1/S phase boundary; Cdc28p substrate
YLR443W	S000004435	ECM7	1347	12	1021993	EVO6_	snp	C	T	63	57	Clone variant, promoter	ExtraCellular Mutant	Putative integral membrane protein with a role in calcium uptake; non-essential protein; mutant has cell wall defects and Ca+ uptake deficiencies; transcription is induced under conditions of zinc deficiency
YFL024C	S000001870	EPL1	2499	6	87977	EVO6_	indel	C	+TTGCTGCTGTTGTTGCTGCTGTTGTTGTTG	96	24	Clone variant, nonsynonymous	Enhancer of Polycomb Like	Subunit of NuA4, an essential histone H4/H2A acetyltransferase complex; conserved region at N-terminus is essential for interaction with the NPC (nucleosome core particle); required for autophagy; homologous to Drosophila Enhancer of Polycomb; coding sequence contains length polymorphisms in different strains
YLR233C	S000004223	EST1	2100	12	608290	EVO6_	snp	C	T	70	23	Clone variant, nonsynonymous	Ever Shorter Telomeres	TLC1 RNA-associated factor involved in telomere length regulation; recruitment subunit of telomerase; has G-quadruplex promoting activity required for telomere elongation; role in activating telomere-bound Est2p-TLC1-RNA; EST1 has a paralog, EBS1, that arose from the whole genome duplication
YKL032C	S000001515	IXR1	1794	11	380595	EVO6_	snp	G	C	100	30	Clone variant, nonsynonymous	Intrastrand cross (X)-link Recognition	Transcriptional repressor that regulates hypoxic genes during normoxia; involved in the aerobic repression of genes such as COX5b, TIR1, and HEM13; binds DNA intrastrand cross-links formed by cisplatin; HMG (high mobility group box) domain containing protein which binds and bends cisplatin-modified DNA, blocking excision repair; IXR1 has a paralog, ABF2, that arose from the whole genome duplicati…
YKL195W	S000001678	MIA40	1212	11	76546	EVO6_	snp	A	G	100	41	Clone variant, nonsynonymous	Mitochondrial intermembrane space Import and Assembly	Import and assembly protein in mitochondrial intermembrane space; component of MIA pathway which mediates import and oxidative folding of substrates including small proteins containing twin cysteine motifs; acts in concert with Erv1p, which oxidizes the cysteine residues of Mia40p to comprise a disulfide relay system that catalyzes import; also mediates folding of Atp23p via a chaperone-like acti…
YKL195W	S000001678	MIA40	1212	11	75385	EVO6_	snp	C	G	100	55	Clone variant, promoter	Mitochondrial intermembrane space Import and Assembly	Import and assembly protein in mitochondrial intermembrane space; component of MIA pathway which mediates import and oxidative folding of substrates including small proteins containing twin cysteine motifs; acts in concert with Erv1p, which oxidizes the cysteine residues of Mia40p to comprise a disulfide relay system that catalyzes import; also mediates folding of Atp23p via a chaperone-like acti…
YJL023C	S000003560	PET130	1044	10	398810	EVO6_	snp	T	A	61	38	Clone variant, promoter	PETite colonies	Protein of unknown function; required for efficient 5' processing of mitochondrial tRNAs, for respiratory growth and mitochondrial genome maintenance; localizes to the matrix side of the inner mitochondrial membrane
YGL014W	S000002982	PUF4	2667	7	467194	EVO6_	snp	T	G	100	49	Clone variant, nonsynonymous	PUmilio-homology domain Family	Member of the PUF protein family; PUF family is defined by the presence of Pumilio homology domains that confer RNA binding activity; preferentially binds mRNAs encoding nucleolar ribosomal RNA-processing factors
YDR217C	S000002625	RAD9	3930	4	900852	EVO6_	indel	A	+T	94	34	Clone variant, nonsynonymous	RADiation sensitive	DNA damage-dependent checkpoint protein; required for cell-cycle arrest in G1/S, intra-S, and G2/M, plays a role in postreplication repair (PRR) pathway; transmits checkpoint signal by activating Rad53p and Chk1p; hyperphosphorylated by Mec1p and Tel1p; multiple cyclin dependent kinase consensus sites and the C-terminal BRCT domain contribute to DNA damage checkpoint activation; Rad9p Chk1 Activa…
YPL220W	S000006141	RPL1A	654	16	135700	EVO6_	snp	C	G	53	30	Clone variant, promoter	Ribosomal Protein of the Large subunit	Ribosomal 60S subunit protein L1A; N-terminally acetylated; homologous to mammalian ribosomal protein L10A and bacterial L1; RPL1A has a paralog, RPL1B, that arose from the whole genome duplication; rpl1a rpl1b double null mutation is lethal
YGR095C	S000003327	RRP46	672	7	675891	EVO6_	snp	C	T	64	72	Clone variant, nonsynonymous	Ribosomal RNA Processing	Exosome non-catalytic core component; involved in 3'-5' RNA processing and degradation in both the nucleus and the cytoplasm; has similarity to E. coli RNase PH and to human hRrp46p (EXOSC5)
YDR233C	S000002641	RTN1	888	4	929453	EVO6_	indel	G	-A	26	27	Clone variant, other	ReTiculoN-like	Reticulon protein; involved in nuclear pore assembly and maintenance of tubular ER morphology; promotes membrane curvature; regulates the ER asymmetry-induced inheritance block during ER stress; role in ER-derived peroxisomal biogenesis; increases tubular ER when overexpressed; mutants have reduced phosphatidylserine transfer between the ER and mitochondria; interacts with exocyst subunit Sec6p, …
YOR356W	S000005883	S000005883	1896	15	1009286	EVO6_	snp	C	G	70	40	Clone variant, other	Changed Intracellular Redox state	Putative ortholog of human ETF-dH; found in a large supramolecular complex with other mitochondrial dehydrogenases; may have a role in oxidative stress response; ETF-dH is also known as electron transfer flavoprotein dehydrogenase
YPR174C	S000006378	S000006378	666	16	889036	EVO6_	snp	T	C	56	34	Clone variant, promoter		Protein of unknown function; green fluorescent protein (GFP)-fusion protein localizes to the nuclear periphery; potential Cdc28p substrate; binds phosphatidylinositols and phosphatidylethanolamine in a large-scale study; relative distribution to foci at the nuclear periphery increases upon DNA replication stress; YPR174C has a paralog, NBP1, that arose from the whole genome duplication
YLR442C	S000004434	SIR3	2937	12	1021993	EVO6_	snp	C	T	63	57	Clone variant, nonsynonymous	Silent Information Regulator	Silencing protein; interacts with Sir2p, Sir4p, and histone H3/H4 tails to establish transcriptionally silent chromatin; required for spreading of silenced chromatin; recruited to chromatin through interaction with Rap1p; C-terminus assumes variant winged helix-turn-helix (wH) fold that mediates homodimerization, which is critical for holo-SIR complex loading; required for telomere hypercluster f…
YOR357C	S000005884	SNX3	489	15	1009286	EVO6_	snp	C	G	70	40	Clone variant, synonoymous	Sorting NeXin	Sorting nexin for late-Golgi enzymes; required to maintain late-Golgi resident enzymes in their proper location by recycling molecules from the prevacuolar compartment; contains a PX domain and sequence similarity to human Snx3p
YGR096W	S000003328	TPC1	945	7	675891	EVO6_	snp	C	T	64	72	Clone variant, promoter	Thiamine Pyrophosphate Carrier	Mitochondrial membrane transporter; mediates uptake of the essential cofactor thiamine pyrophosphate (ThPP) into mitochondria; expression appears to be regulated by carbon source; member of the mitochondrial carrier family
YKL174C	S000001657	TPO5	1857	11	121013	EVO6_	snp	A	T	100	46	Clone variant, nonsynonymous	Transporter of POlyamines	Protein involved in excretion of putrescine and spermidine; putative polyamine transporter in the Golgi or post-Golgi vesicles
YKL196C	S000001679	YKT6	603	11	75385	EVO6_	snp	C	G	100	55	Clone variant, nonsynonymous		Vesicle membrane protein (v-SNARE) with acyltransferase activity; involved in trafficking to and within the Golgi, endocytic trafficking to the vacuole, and vacuolar fusion; membrane localization due to prenylation at the carboxy-terminus; human homolog YKT6 can complement yeast ykt6 mutant
YGR285C	S000003517	ZUO1	1302	7	1062557	EVO6_	snp	G	A	25	32	Clone variant, nonsynonymous	ZUOtin	Ribosome-associated chaperone; zuotin functions in ribosome biogenesis and as a chaperone for nascent polypeptide chains in partnership with Ssz1p and SSb1/2; contains a DnaJ domain and functions as a J-protein partner for Ssb1p and Ssb2p; human gene DNAJC2 can partially complement yeast zuo1 null mutant
YFL025C	S000001869	BST1	3090	6	87977	EVO7_	indel	C	+TTGCTGCTGTTGTTGCTGCTGTTGTTGTTG	83	36	Clone variant, promoter	Bypass of Sec Thirteen	GPI inositol deacylase of the endoplasmic reticulum (ER); negatively regulates COPII vesicle formation; prevents production of vesicles with defective subunits; required for proper discrimination between resident ER proteins and Golgi-bound cargo molecules; functional ortholog of human PGAP1, mutation of which is associated with intellectual disability and encephalopathy
YOL145C	S000005505	CTR9	3234	15	50566	EVO7_	snp	T	G	100	36	Clone variant, nonsynonymous	Cln Three (CLN3) Requiring	Component of the Paf1p complex involved in transcription elongation; binds to and modulates the activity of RNA polymerases I and II; required for expression of a subset of genes, including cyclin genes; involved in SER3 repression by helping to maintain SRG1 transcription-dependent nucleosome occupancy; contains TPR repeats
YBR007C	S000000211	DSF2	2211	2	250243	EVO7_	indel	G	-T	94	54	Clone variant, nonsynonymous	Deletion Suppressor of mptFive/pufFive mutation	Deletion suppressor of mpt5 mutation; relocalizes from bud neck to cytoplasm upon DNA replication stress
YFL024C	S000001870	EPL1	2499	6	87977	EVO7_	indel	C	+TTGCTGCTGTTGTTGCTGCTGTTGTTGTTG	83	36	Clone variant, nonsynonymous	Enhancer of Polycomb Like	Subunit of NuA4, an essential histone H4/H2A acetyltransferase complex; conserved region at N-terminus is essential for interaction with the NPC (nucleosome core particle); required for autophagy; homologous to Drosophila Enhancer of Polycomb; coding sequence contains length polymorphisms in different strains
YNR060W	S000005343	FRE4	2160	14	740890	EVO7_	snp	G	A	100	41	Clone variant, nonsynonymous	Ferric REductase	Ferric reductase; reduces a specific subset of siderophore-bound iron prior to uptake by transporters; expression induced by low iron levels
YHR186C	S000001229	KOG1	4674	8	475930	EVO7_	indel	T	-TA	33	18	Clone variant, other	Kontroller Of Growth	Subunit of TORC1; TORC1 is a rapamycin-sensitive complex involved in growth control that contains Tor1p or Tor2p, Lst8p and Tco89p; contains four HEAT repeats and seven WD-40 repeats; may act as a scaffold protein to couple TOR and its effectors
YBR199W	S000000403	KTR4	1395	2	618587	EVO7_	snp	C	T	100	39	Clone variant, promoter	Kre Two Related	Glycosyltransferase involved in protein glycosylation; transfers GDP-mannose to methyl-alpha-mannoside in vitro; member of the KRE2/MNT1 mannosyltransferase family of type II membrane proteins with a short cytoplasmic N-terminus, a membrane-spanning region and a highly conserved catalytic lumenal domain
YBR136W	S000000340	MEC1	7107	2	509583	EVO7_	snp	C	T	100	33	Clone variant, nonsynonymous	Mitosis Entry Checkpoint	Genome integrity checkpoint protein and PI kinase superfamily member; Mec1p and Dun1p function in same pathway to regulate dNTP pools and telomere length; signal transducer required for cell cycle arrest and transcriptional responses to damaged or unreplicated DNA; facilitates replication fork progression and regulates P-body formation under replication stress; promotes interhomolog recombination…
YOR158W	S000005684	PET123	957	15	632393	EVO7_	snp	G	A	100	27	Clone variant, synonoymous	PETite colonies	Mitochondrial ribosomal protein of the small subunit; PET123 exhibits genetic interactions with PET122, which encodes a COX3 mRNA-specific translational activator
YOL147C	S000005507	PEX11	711	15	48915	EVO7_	snp	G	T	100	33	Clone variant, promoter	PEroXin	Peroxisomal protein required for medium-chain fatty acid oxidation; also required for peroxisome proliferation, possibly by inducing membrane curvature; localization regulated by phosphorylation; transcription regulated by Adr1p and Pip2p-Oaf1p
YHR185C	S000001228	PFS1	714	8	475930	EVO7_	indel	T	-TA	33	18	Clone variant, promoter	Prospore Formation at Spindles	Sporulation protein required for prospore membrane formation; required for prospore membrane formation at selected spindle poles; ensures functionality of all four spindle pole bodies during meiosis II; not required for meiotic recombination or meiotic chromosome segregation
YOL146W	S000005506	PSF3	585	15	48915	EVO7_	snp	G	T	100	33	Clone variant, nonsynonymous	Partner of Sld Five	Subunit of the GINS complex (Sld5p, Psf1p, Psf2p, Psf3p); complex is localized to DNA replication origins and implicated in assembly of the DNA replication machinery
YOR157C	S000005683	PUP1	786	15	632393	EVO7_	snp	G	A	100	27	Clone variant, promoter	PUtative Proteasome subunit	Beta 2 subunit of the 20S proteasome; endopeptidase with trypsin-like activity that cleaves after basic residues; synthesized as a proprotein before being proteolytically processed for assembly into 20S particle; human homolog is subunit Z
YIL108W	S000001370	S000001370	2091	9	160891	EVO7_	snp	A	T	100	46	Clone variant, synonoymous		Putative metalloendopeptidase; forms cytoplasmic foci upon DNA replication stress
YGR207C	S000003439	S000003439	786	7	912248	EVO7_	snp	G	A	100	28	Clone variant, promoter	Changed Intracellular Redox state	Mitochondrial protein that interacts with frataxin (Yfh1p); putative ortholog of mammalian electron transfer flavoprotein complex subunit ETF-beta; may have a role in oxidative stress response
YBR214W	S000000418	SDS24	1584	2	651786	EVO7_	snp	T	C	26	35	Clone variant, nonsynonymous	homolog of S. pombe SDS23	Protein involved in cell separation during budding; one of two S. cerevisiae homologs (Sds23p and Sds24p) of the S. pombe Sds23 protein, which is implicated in APC/cyclosome regulation; may play an indirect role in fluid-phase endocytosis; protein abundance increases in response to DNA replication stress; SDS24 has a paralog, SDS23, that arose from the whole genome duplication
YIL109C	S000001371	SEC24	2781	9	160891	EVO7_	snp	A	T	100	46	Clone variant, promoter	SECretory	Component of the Sec23p-Sec24p heterodimer of the COPII vesicle coat; required for cargo selection during vesicle formation in ER to Golgi transport; homologous to Sfb3p; SEC24 has a paralog, SFB2, that arose from the whole genome duplication
YGR208W	S000003440	SER2	930	7	912248	EVO7_	snp	G	A	100	28	Clone variant, nonsynonymous	SERine requiring	Phosphoserine phosphatase of the phosphoglycerate pathway; involved in serine and glycine biosynthesis, expression is regulated by the available nitrogen source
YDR477W	S000002885	SNF1	1902	4	1412224	EVO7_	indel	G	-A	56	9	Clone variant, promoter	Sucrose NonFermenting	AMP-activated S/T protein kinase; complexes with Snf4p and a Sip1p/Sip2p/Gal83p family member; required for glucose-repressed gene transcription, heat shock, sporulation, and peroxisome biogenesis; active form involved in mitotic spindle alignment in non-limiting glucose; regulates Hxk2p nucleocytoplasmic shuttling; regulates filamentous growth and acts as a non-canonical GEF-activating Arf3p dur…
YBR198C	S000000402	TAF5	2397	2	618587	EVO7_	snp	C	T	100	39	Clone variant, promoter	TATA binding protein-Associated Factor	Subunit (90 kDa) of TFIID and SAGA complexes; involved in RNA polymerase II transcription initiation and in chromatin modification
YNL197C	S000005141	WHI3	1986	14	269220	EVO7_	snp	C	A	100	29	Clone variant, nonsynonymous	WHIskey	RNA binding protein that sequesters CLN3 mRNA in cytoplasmic foci; regulates genes involved in the cell cycle, sister chromatid cohesion, and stress response; acts as a cytoplasmic retention factor for Cdc28p and associated cyclins; regulates cell fate and dose-dependently regulates the critical cell size required for passage through Start; Tpk1p (PKA) mediated phosphorylation (S568) inhibits Whi…
YFL025C	S000001869	BST1	3090	6	87977	EVO8_	indel	C	+TTGCTGCTGTTGTTGCTGCTGTTGTTGTTG	81	32	Clone variant, promoter	Bypass of Sec Thirteen	GPI inositol deacylase of the endoplasmic reticulum (ER); negatively regulates COPII vesicle formation; prevents production of vesicles with defective subunits; required for proper discrimination between resident ER proteins and Golgi-bound cargo molecules; functional ortholog of human PGAP1, mutation of which is associated with intellectual disability and encephalopathy
YFL024C	S000001870	EPL1	2499	6	87977	EVO8_	indel	C	+TTGCTGCTGTTGTTGCTGCTGTTGTTGTTG	81	32	Clone variant, nonsynonymous	Enhancer of Polycomb Like	Subunit of NuA4, an essential histone H4/H2A acetyltransferase complex; conserved region at N-terminus is essential for interaction with the NPC (nucleosome core particle); required for autophagy; homologous to Drosophila Enhancer of Polycomb; coding sequence contains length polymorphisms in different strains
YMR219W	S000004832	ESC1	4977	13	708667	EVO8_	snp	C	A	100	32	Clone variant, nonsynonymous	Establishes Silent Chromatin	Protein involved in telomeric silencing; required for quiescent cell telomere hypercluster localization at nuclear membrane vicinity; interacts with PAD4-domain of Sir4p
YKL032C	S000001515	IXR1	1794	11	380782	EVO8_	indel	T	-G	100	21	Clone variant, nonsynonymous	Intrastrand cross (X)-link Recognition	Transcriptional repressor that regulates hypoxic genes during normoxia; involved in the aerobic repression of genes such as COX5b, TIR1, and HEM13; binds DNA intrastrand cross-links formed by cisplatin; HMG (high mobility group box) domain containing protein which binds and bends cisplatin-modified DNA, blocking excision repair; IXR1 has a paralog, ABF2, that arose from the whole genome duplicati…
YDR499W	S000002907	LCD1	2244	4	1447521	EVO8_	snp	A	T	27	30	Clone variant, promoter	Lethal, Checkpoint-defective, DNA damage sensitive	Essential protein required for the DNA integrity checkpoint pathways; interacts physically with Mec1p; putative homolog of S. pombe Rad26 and human ATRIP; forms nuclear foci upon DNA replication stress
YKR003W	S000001711	OSH6	1347	11	445219	EVO8_	indel	C	-T	25	20	Clone variant, promoter	OxySterol binding protein Homolog	Member of an oxysterol-binding protein family; family members have overlapping, redundant functions in sterol metabolism and collectively perform a function essential for viability; GFP-fusion protein localizes to the cell periphery; overexpression extends lifespan by promoting vacuolar fusion; OSH6 has a paralog, OSH7, that arose from the whole genome duplication
YKL181W	S000001664	PRS1	1284	11	107522	EVO8_	snp	C	A	100	49	Clone variant, nonsynonymous	PhosphoRibosylpyrophosphate Synthetase	5-phospho-ribosyl-1(alpha)-pyrophosphate synthetase; synthesizes PRPP, which is required for nucleotide, histidine, and tryptophan biosynthesis; plays a key role in cell wall integrity (CWI) pathway; one of five related enzymes, which are active as heteromultimeric complexes; missense mutations in human homolog PRPS1 are associated with neuropathic Arts syndrome and Charcot-Marie Tooth (CMTX5) di…
YDR013W	S000002420	PSF1	627	4	473754	EVO8_	snp	T	A	82	67	Clone variant, nonsynonymous	Partner of Sld Five	Subunit of the GINS complex (Sld5p, Psf1p, Psf2p, Psf3p); complex is localized to DNA replication origins and implicated in assembly of the DNA replication machinery
YDR014W	S000002421	RAD61	1944	4	473754	EVO8_	snp	T	A	82	67	Clone variant, promoter	RADiation sensitive	Subunit of a complex that inhibits sister chromatid cohesion; also negatively regulates chromosome condensation; inhibited by Eco1p-acetylated cohesin subunits Smc3p and Mcd1p; binds Smc3p ATPase head of cohesin; related to the human Wapl protein that controls the association of cohesin with chromatin
YBR073W	S000000277	RDH54	2877	2	384174	EVO8_	snp	T	A	100	36	Clone variant, nonsynonymous	RaD54 Homolog	DNA-dependent ATPase; DNA recombination/repair translocase, supercoils DNA and promotes DNA strand opening; stimulates strand exchange by modifying dsDNA topology; involved in recombinational repair of DNA double-strand breaks (DSBs) during mitosis and meiosis; phosphorylated in Mec1p-, Rad53p-dependent way in response to one DSB; contributes to remodelling of nucleosomes; proposed to be involved…
YDR498C	S000002906	SEC20	1152	4	1447521	EVO8_	snp	A	T	27	30	Clone variant, promoter	SECretory	Membrane glycoprotein v-SNARE; involved in retrograde transport from the Golgi to the endoplasmic reticulum (ER); required for N- and O-glycosylation in the Golgi but not in the ER and for efficient nuclear fusion during mating; mediates Sey1p-independent homotypic ER fusion; interacts with the Dsl1p complex through Tip20p
YLR452C	S000004444	SST2	2097	12	1039782	EVO8_	snp	C	T	100	61	Clone variant, synonoymous	SuperSensiTive	GTPase-activating protein for Gpa1p; regulates desensitization to alpha factor pheromone; also required to prevent receptor-independent signaling of the mating pathway; member of the RGS (regulator of G-protein signaling) family
YGR150C	S000003382	CCM1	2595	7	793403	EVO9_	indel	G	-A	28	198	Clone variant, promoter	COB and COX1 mRNA maturation	Mitochondrial 15S rRNA-binding protein; required for intron removal of COB and COX1 pre-mRNAs; has separable roles in stabilizing mitochondrial 15S rRNA and in maturation of the COB and COX1 mRNAs; contains pentatricopeptide repeat (PPR) motifs; mutant is respiratory deficient and has defective plasma membrane electron transport
YLR110C	S000004100	CCW12	402	12	369697	EVO9_	indel	T	-ACA	32	31	Clone variant, nonsynonymous	Covalently linked Cell Wall protein	Cell wall mannoprotein; plays a role in maintenance of newly synthesized areas of cell wall; localizes to periphery of small buds, septum region of larger buds, and shmoo tip; CCW12 has a paralog, YDR134C, that arose from the whole genome duplication
YDR179C	S000002586	CSN9	489	4	819406	EVO9_	snp	G	A	65	196	Clone variant, promoter	Cop9 SigNalosome subunit	Subunit of the Cop9 signalosome; Cop9 signalosome is required for deneddylation, or removal of the ubiquitin-like protein Rub1p from Cdc53p (cullin); involved in adaptation to pheromone signaling
YNL322C	S000005266	KRE1	942	14	34233	EVO9_	indel	A	+T	41	114	Clone variant, nonsynonymous	Killer toxin REsistant	Cell wall glycoprotein involved in beta-glucan assembly; serves as a K1 killer toxin membrane receptor
YDR488C	S000002896	PAC11	1602	4	1431305	EVO9_	snp	G	A	100	96	Clone variant, promoter	Perish in the Absence of CIN8	Dynein intermediate chain, microtubule motor protein; required for intracellular transport and cell division; acts in cytoplasmic dynein pathway; forms complex with dynein light chain Dyn2p that promotes Dyn1p homodimerization and potentiates motor processivity; Dyn2p-Pac11p complex is also important for interaction of dynein motor complex with dynactin complex; forms cortical cytoplasmic microtu…
YDR217C	S000002625	RAD9	3930	4	902328	EVO9_	indel	A	-T	54	81	Clone variant, nonsynonymous	RADiation sensitive	DNA damage-dependent checkpoint protein; required for cell-cycle arrest in G1/S, intra-S, and G2/M, plays a role in postreplication repair (PRR) pathway; transmits checkpoint signal by activating Rad53p and Chk1p; hyperphosphorylated by Mec1p and Tel1p; multiple cyclin dependent kinase consensus sites and the C-terminal BRCT domain contribute to DNA damage checkpoint activation; Rad9p Chk1 Activa…
YFR004W	S000001900	RPN11	921	6	153693	EVO9_	snp	A	G	50	161	Clone variant, nonsynonymous	Regulatory Particle Non-ATPase	Metalloprotease subunit of 19S regulatory particle; part of 26S proteasome lid; couples the deubiquitination and degradation of proteasome substrates; involved, independent of catalytic activity, in fission of mitochondria and peroxisomes; protein abundance increases in response to DNA replication stress
YML024W	S000004486	RPS17A	809	13	225605	EVO9_	snp	C	T	37	86	Clone variant, promoter	Ribosomal Protein of the Small subunit	Ribosomal protein 51 (rp51) of the small (40s) subunit; homologous to mammalian ribosomal protein S17, no bacterial homolog; RPS17A has a paralog, RPS17B, that arose from the whole genome duplication
YDR179W-A	S000002587	S000002587	1392	4	819406	EVO9_	snp	G	A	65	196	Clone variant, promoter	Nucleus-Vacuole Junction	Protein with a potential role in tethering ER and vacuoles; localizes to nucleus-vacuole junctions in an Mdm1p-dependent manner; contains a lipid-binding PXA domain
YBL091C-A	S000007228	SCS22	616	2	46916	EVO9_	snp	A	T	46	124	Clone variant, nonsynonymous	Suppressor of Choline Sensitivity	Protein involved in regulation of phospholipid metabolism; one of 6 proteins (Ist2p, Scs2p, Scs22p, Tcb1p, Tcb2p, Tcb3p) that connect the ER and plasma membrane (PM); regulates PM PI4P levels by controlling access of the Sac1p phosphatase to its substrate, PI4P; human VAP homolog; similar to D. melanogaster inturned protein; SWAT-GFP and mCherry fusion proteins localize to the cytosol; SCS22 has …
YDR489W	S000002897	SLD5	885	4	1431305	EVO9_	snp	G	A	100	96	Clone variant, nonsynonymous	Synthetic Lethality with Dpb11-1	Subunit of the GINS complex (Sld5p, Psf1p, Psf2p, Psf3p); complex is localized to DNA replication origins and implicated in assembly of the DNA replication machinery
YCL037C	S000000542	SRO9	1305	3	57940	EVO9_	snp	G	A	51	198	Clone variant, synonoymous	Suppressor of rho3	Cytoplasmic RNA-binding protein; shuttles between nucleus and cytoplasm and is exported from the nucleus in an mRNA export-dependent manner; associates with translating ribosomes; involved in heme regulation of Hap1p as a component of the HMC complex, also involved in the organization of actin filaments; contains a La motif; SRO9 has a paralog, SLF1, that arose from the whole genome duplication
YNL253W	S000005197	TEX1	1269	14	170014	EVO9_	snp	G	T	38	126	Clone variant, promoter	TrEX component	Protein involved in mRNA export; component of the transcription export (TREX) complex
YNL321W	S000005265	VNX1	2727	14	34233	EVO9_	indel	A	+T	41	114	Clone variant, promoter	Vacuolar Na+/H+ eXchanger	Calcium/H+ antiporter localized to the endoplasmic reticulum membrane; member of the calcium exchanger (CAX) family; potential Cdc28p substrate
YML025C	S000004487	YML6	960	13	225605	EVO9_	snp	C	T	37	86	Clone variant, promoter		Mitochondrial ribosomal protein of the large subunit; has similarity to E. coli L4 ribosomal protein and human mitoribosomal MRP-L4 protein; essential for viability, unlike most other mitoribosomal proteins
YFR003C	S000001899	YPI1	468	6	153693	EVO9_	snp	A	G	50	161	Clone variant, promoter	Yeast Phosphatase Inhibitor	Regulatory subunit of the type I protein phosphatase (PP1) Glc7p; Glc7p participates in the regulation of a variety of metabolic processes including mitosis and glycogen metabolism; in vitro evidence suggests Ypi1p is an inhibitor of Glc7p while in vivo evidence suggests it is an activator; overproduction causes decreased cellular content of glycogen; partial depletion causes lithium sensitivity,…

## Sheet: Clones
sys_name	sgdid	gene_name	size	chr_num	position	sample_name	snp_indel	ref	read	fraction	tot_reads	mutation_type	origin	description
YBR029C	S000000233	CDS1	1374	2	297010	EVO1_12_	snp	T	C	100	19	Clone variant, synonoymous	CDP-Diacylglycerol Synthase	Phosphatidate cytidylyltransferase (CDP-diglyceride synthetase); an enzyme that catalyzes that conversion of CTP + phosphate into diphosphate + CDP-diaclglyerol, a critical step in the synthesis of all major yeast phospholipids; human homolog CDS1 can complement yeast cds1 null mutant
YLR080W	S000004070	EMP46	1335	12	287387	EVO1_12_	snp	A	C	100	19	Clone variant, promoter		Integral membrane component of ER-derived COPII-coated vesicles; functions in ER to Golgi transport; EMP46 has a paralog, EMP47, that arose from the whole genome duplication
YHR176W	S000001219	FMO1	1299	8	455016	EVO1_12_	snp	C	T	100	23	Clone variant, synonoymous	Flavin containing MonoOxygenase	Flavin-containing monooxygenase; localized to the cytoplasmic face of the ER membrane; catalyzes oxidation of biological thiols to maintain the ER redox buffer ratio for correct folding of disulfide-bonded proteins
YLL035W	S000003958	GRC3	1899	12	70712	EVO1_12_	snp	C	A	100	17	Clone variant, other		Polynucleotide kinase present on rDNA; required for efficient transcription termination by RNA polymerase I; functions with Las1p in a conserved mechanism to modulate rRNA processing and ribosome biogenesis; required for cell growth; mRNA is cell-cycle regulated
YLR207W	S000004197	HRD3	2502	12	556966	EVO1_12_	snp	T	A	100	25	Clone variant, nonsynonymous	HMG-coA Reductase Degradation	ER membrane protein that plays a central role in ERAD; forms HRD complex with Hrd1p and ER-associated protein degradation (ERAD) determinants that engages in lumen to cytosol communication and coordination of ERAD events
YKL032C	S000001515	IXR1	1794	11	380465	EVO1_12_	snp	T	G	100	10	Clone variant, nonsynonymous	Intrastrand cross (X)-link Recognition	Transcriptional repressor that regulates hypoxic genes during normoxia; involved in the aerobic repression of genes such as COX5b, TIR1, and HEM13; binds DNA intrastrand cross-links formed by cisplatin; HMG (high mobility group box) domain containing protein which binds and bends cisplatin-modified DNA, blocking excision repair; IXR1 has a paralog, ABF2, that arose from the whole genome duplicati…
YIR017C	S000001456	MET28	564	9	383441	EVO1_12_	snp	T	C	100	12	Clone variant, other	METhionine	bZIP transcriptional activator in the Cbf1p-Met4p-Met28p complex; participates in the regulation of sulfur metabolism
YDR217C	S000002625	RAD9	3930	4	900463	EVO1_12_	snp	A	C	100	20	Clone variant, nonsynonymous	RADiation sensitive	DNA damage-dependent checkpoint protein; required for cell-cycle arrest in G1/S, intra-S, and G2/M, plays a role in postreplication repair (PRR) pathway; transmits checkpoint signal by activating Rad53p and Chk1p; hyperphosphorylated by Mec1p and Tel1p; multiple cyclin dependent kinase consensus sites and the C-terminal BRCT domain contribute to DNA damage checkpoint activation; Rad9p Chk1 Activa…
YLL034C	S000003957	RIX7	2514	12	70712	EVO1_12_	snp	C	A	100	17	Clone variant, nonsynonymous	RIbosome eXport	Putative ATPase of the AAA family; required for export of pre-ribosomal large subunits from the nucleus; distributed between the nucleolus, nucleoplasm, and nuclear periphery depending on growth conditions
YGL076C	S000003044	RPL7A	1662	7	365506	EVO1_12_	snp	A	T	100	11	Clone variant, nonsynonymous	Ribosomal Protein of the Large subunit	Ribosomal 60S subunit protein L7A; required for processing of 27SA3 pre-rRNA to 27SB pre-rRNA during assembly of large ribosomal subunit; depletion leads to a turnover of pre-rRNA; contains a conserved C-terminal Nucleic acid Binding Domain (NDB2); binds to Domain II of 25S and 5.8S rRNAs; homologous to mammalian ribosomal protein L7 and bacterial L30; RPL7A has a paralog, RPL7B, that arose from …
YKR043C	S000001751	S000001751	816	11	522116	EVO1_12_	snp	G	T	97	30	Clone variant, promoter	SedoHeptulose 1,7-Bisphosphatase	Sedoheptulose bisphosphatase involved in riboneogenesis; dephosphorylates sedoheptulose 1,7-bisphosphate, which is converted via the nonoxidative pentose phosphate pathway to ribose-5-phosphate; facilitates the conversion of glycolytic intermediates to pentose phosphate units; also has fructose 1,6-bisphosphatase activity but this is probably not biologically relevant, since deletion does not aff…
YLR079W	S000004069	SIC1	855	12	287387	EVO1_12_	snp	A	C	100	19	Clone variant, nonsynonymous	Substrate/Subunit Inhibitor of Cyclin-dependent protein kinase	Cyclin-dependent kinase inhibitor (CKI); inhibitor of Cdc28-Clb kinase complexes that controls G1/S phase transition, preventing premature S phase and ensuring genomic integrity; phosphorylated by Clb5/6-Cdk1 and Cln1/2-Cdk1 kinase which regulate timing of Sic1p degradation; phosphorylation targets Sic1p for SCF(CDC4)-dependent turnover; functional homolog of mammalian Kip1
YOR190W	S000005716	SPR1	1338	15	691849	EVO1_12_	snp	A	G	100	23	Clone variant, nonsynonymous	SPorulation Regulated	Sporulation-specific exo-1,3-beta-glucanase; contributes to ascospore thermoresistance; SPR1 has a paralog, EXG1, that arose from the whole genome duplication
YGL026C	S000002994	TRP5	2124	7	448129	EVO1_12_	snp	C	T	100	22	Clone variant, nonsynonymous	TRyPtophan	Tryptophan synthase; catalyzes the last step of tryptophan biosynthesis; regulated by the general control system of amino acid biosynthesis
YKL033W	S000001516	TTI1	3117	11	376900	EVO1_12_	snp	C	G	100	14	Clone variant, nonsynonymous	Two Tel2-Interacting protein	Subunit of the ASTRA complex, involved in chromatin remodeling; telomere length regulator involved in the stability or biogenesis of PIKKs such as TORC1; similar to S. pombe Tti1p; detected in highly purified mitochondria in high-throughput studies
YKR044W	S000001752	UIP5	1332	11	522116	EVO1_12_	snp	G	T	97	30	Clone variant, nonsynonymous	Ulp1 Interacting Protein	Protein of unknown function that interacts with Ulp1p; a Ubl (ubiquitin-like protein)-specific protease for Smt3p protein conjugates
YOR191W	S000005717	ULS1	4860	15	691849	EVO1_12_	snp	A	G	100	23	Clone variant, promoter	Ubiquitin Ligase for SUMO conjugates	Swi2/Snf2-related translocase, SUMO-Targeted Ubiquitin Ligase (STUbL); required for maintenance of NHEJ inhibition at telomeres; functions at telomeres to translocate and ubiquitinylate poly-sumoylated Rap1p for proteosomal degradation; plays role in antagonizing silencing during mating-type switching; only known STUbL with a translocase activity; contains RING finger domain; relocalizes from nuc…
YHL035C	S000001027	VMR1	4779	8	28765	EVO1_12_	snp	G	T	100	30	Clone variant, nonsynonymous	Vacuolar Multidrug Resistance	Vacuolar membrane protein; involved in multiple drug resistance and metal sensitivity; ATP-binding cassette (ABC) family member involved in drug transport; potential Cdc28p substrate; induced under respiratory conditions; VMR1 has a paralog, YBT1, that arose from the whole genome duplication
YAR035W	S000000080	YAT1	2064	1	190907	EVO1_12_	snp	G	T	100	16	Clone variant, nonsynonymous		Outer mitochondrial carnitine acetyltransferase; minor ethanol-inducible enzyme involved in transport of activated acyl groups from the cytoplasm into the mitochondrial matrix; phosphorylated
YDL231C	S000002390	BRE4	3378	4	41571	EVO1_3_	snp	G	A	100	32	Clone variant, nonsynonymous	BREfeldin A sensitivity	Zinc finger protein containing five transmembrane domains; null mutant exhibits strongly fragmented vacuoles and sensitivity to brefeldin A, a drug which is known to affect intracellular transport
YFL041W	S000001853	FET5	1869	6	50552	EVO1_3_	snp	C	T	100	31	Clone variant, nonsynonymous	FErrous Transport	Multicopper oxidase; integral membrane protein with similarity to Fet3p; may have a role in iron transport
YER032W	S000000834	FIR1	2631	5	215797	EVO1_3_	snp	C	T	100	27	Clone variant, nonsynonymous	Factor Interacting with REF2	Protein involved in 3' mRNA processing; interacts with Ref2p; APCC(Cdh1) substrate; potential Cdc28p substrate
YPL110C	S000006031	GDE1	3672	16	342929	EVO1_3_	snp	C	T	100	25	Clone variant, nonsynonymous	GlycerophosphoDiEsterase	Glycerophosphocholine (GroPCho) phosphodiesterase; hydrolyzes GroPCho to choline and glycerolphosphate, for use as a phosphate source and as a precursor for phosphocholine synthesis; may interact with ribosomes
YKL032C	S000001515	IXR1	1794	11	380465	EVO1_3_	snp	T	G	100	20	Clone variant, nonsynonymous	Intrastrand cross (X)-link Recognition	Transcriptional repressor that regulates hypoxic genes during normoxia; involved in the aerobic repression of genes such as COX5b, TIR1, and HEM13; binds DNA intrastrand cross-links formed by cisplatin; HMG (high mobility group box) domain containing protein which binds and bends cisplatin-modified DNA, blocking excision repair; IXR1 has a paralog, ABF2, that arose from the whole genome duplicati…
YER110C	S000000912	KAP123	3342	5	381757	EVO1_3_	snp	C	G	100	19	Clone variant, nonsynonymous	KAryoPherin	Karyopherin beta; mediates nuclear import of ribosomal proteins prior to assembly into ribosomes and import of histones H3 and H4; localizes to the nuclear pore, nucleus, and cytoplasm; exhibits genetic interactions with RAI1
YDR217C	S000002625	RAD9	3930	4	901576	EVO1_3_	indel	C	+T	96	28	Clone variant, nonsynonymous	RADiation sensitive	DNA damage-dependent checkpoint protein; required for cell-cycle arrest in G1/S, intra-S, and G2/M, plays a role in postreplication repair (PRR) pathway; transmits checkpoint signal by activating Rad53p and Chk1p; hyperphosphorylated by Mec1p and Tel1p; multiple cyclin dependent kinase consensus sites and the C-terminal BRCT domain contribute to DNA damage checkpoint activation; Rad9p Chk1 Activa…
YLR442C	S000004434	SIR3	2937	12	1021514	EVO1_3_	indel	A	-T	96	25	Clone variant, nonsynonymous	Silent Information Regulator	Silencing protein; interacts with Sir2p, Sir4p, and histone H3/H4 tails to establish transcriptionally silent chromatin; required for spreading of silenced chromatin; recruited to chromatin through interaction with Rap1p; C-terminus assumes variant winged helix-turn-helix (wH) fold that mediates homodimerization, which is critical for holo-SIR complex loading; required for telomere hypercluster f…
YER011W	S000000813	TIR1	765	5	175658	EVO1_3_	indel	A	-CTTCTTCTGCTGCCTCAAGCTCTTCTGAAGCTAAGT	77	13	Clone variant, nonsynonymous	TIp1-Related	Cell wall mannoprotein; expression is downregulated at acidic pH and induced by cold shock and anaerobiosis; abundance is increased in cells cultured without shaking; member of the Srp1p/Tip1p family of serine-alanine-rich proteins
YGL077C	S000003045	HNM1	1692	7	362666	EVO1_7_	snp	G	C	100	30	Clone variant, nonsynonymous	Hyper-resistance to Nitrogen Mustard	Plasma membrane transporter for choline, ethanolamine, and carnitine; involved in the uptake of nitrogen mustard and the uptake of glycine betaine during hypersaline stress; co-regulated with phospholipid biosynthetic genes and negatively regulated by choline and myo-inositol
YBL076C	S000000172	ILS1	3219	2	83194	EVO1_7_	snp	A	T	100	31	Clone variant, nonsynonymous	IsoLeucine-tRNA Synthetase	Cytoplasmic isoleucine-tRNA synthetase; target of the G1-specific inhibitor reveromycin A
YKL032C	S000001515	IXR1	1794	11	380465	EVO1_7_	snp	T	G	100	15	Clone variant, nonsynonymous	Intrastrand cross (X)-link Recognition	Transcriptional repressor that regulates hypoxic genes during normoxia; involved in the aerobic repression of genes such as COX5b, TIR1, and HEM13; binds DNA intrastrand cross-links formed by cisplatin; HMG (high mobility group box) domain containing protein which binds and bends cisplatin-modified DNA, blocking excision repair; IXR1 has a paralog, ABF2, that arose from the whole genome duplicati…
YKL217W	S000001700	JEN1	1851	11	23174	EVO1_7_	snp	G	T	100	30	Clone variant, nonsynonymous		Monocarboxylate/proton symporter of the plasma membrane; transport activity is dependent on the pH gradient across the membrane; mediates high-affinity uptake of carbon sources lactate, pyuvate, and acetate, and also of the micronutrient selenite, whose structure mimics that of monocarboxylates; expression and localization are tightly regulated, with transcription repression, mRNA degradation, an…
YLR106C	S000004096	MDN1	14733	12	364386	EVO1_7_	snp	G	A	100	17	Clone variant, promoter	Ribosome Export/Assembly	Huge dynein-related AAA-type ATPase (midasin); forms extended pre-60S particle with the Rix1 complex; involved with interaction partners Rsa4p and Ytm1p, in the ATP-dependent remodeling of the pre-60S particle at successive maturation steps during ribosomal biogenesis; involved in the removal of biogenesis factors including GTPase Nog2p prior to nuclear export; contains a hexameric AAA-motor head…
YDR217C	S000002625	RAD9	3930	4	900193	EVO1_7_	snp	C	T	100	23	Clone variant, nonsynonymous	RADiation sensitive	DNA damage-dependent checkpoint protein; required for cell-cycle arrest in G1/S, intra-S, and G2/M, plays a role in postreplication repair (PRR) pathway; transmits checkpoint signal by activating Rad53p and Chk1p; hyperphosphorylated by Mec1p and Tel1p; multiple cyclin dependent kinase consensus sites and the C-terminal BRCT domain contribute to DNA damage checkpoint activation; Rad9p Chk1 Activa…
YLR107W	S000004097	REX3	1215	12	364386	EVO1_7_	snp	G	A	100	17	Clone variant, nonsynonymous	Rna EXonuclease	RNA exonuclease; required for maturation of the RNA component of RNase MRP; functions redundantly with Rnh70p and Rex2p in processing of U5 snRNA and RNase P RNA; member of RNase D family of exonucleases
YGL207W	S000003175	SPT16	3108	7	101188	EVO1_7_	snp	C	T	100	20	Clone variant, nonsynonymous	SuPpressor of Ty	Subunit of the heterodimeric FACT complex (Spt16p-Pob3p); FACT associates with chromatin via interaction with Nhp6Ap and Nhp6Bp, and reorganizes nucleosomes to facilitate access to DNA by RNA and DNA polymerases; specifically required for diauxic shift-induced H2B deposition onto rDNA genes; mutations cause reduced nucleosome occupancy over highly transcribed regions; coregulates transcription wi…
YER011W	S000000813	TIR1	765	5	175658	EVO1_7_	indel	A	-CTTCTTCTGCTGCCTCAAGCTCTTCTGAAGCTAAGT	86	14	Clone variant, nonsynonymous	TIp1-Related	Cell wall mannoprotein; expression is downregulated at acidic pH and induced by cold shock and anaerobiosis; abundance is increased in cells cultured without shaking; member of the Srp1p/Tip1p family of serine-alanine-rich proteins
YJL109C	S000003645	UTP10	5310	10	214504	EVO1_7_	snp	C	T	100	19	Clone variant, synonoymous	U Three Protein	Nucleolar protein; component of the small subunit (SSU) processome containing the U3 snoRNA that is involved in processing of pre-18S rRNA; mutant has increased aneuploidy tolerance
YML038C	S000004502	YMD8	1329	13	203203	EVO1_7_	snp	C	T	100	32	Clone variant, synonoymous		Putative nucleotide sugar transporter; has similarity to Vrg4p
YLR087C	S000004077	CSF1	8877	12	307667	EVO1_9_	snp	C	G	100	13	Clone variant, nonsynonymous	Cold Sensitive for Fermentation	Protein required for fermentation at low temperature; plays a role in the maturation of secretory proteins; the authentic, non-tagged protein is detected in highly purified mitochondria in high-throughput studies
YLL035W	S000003958	GRC3	1899	12	70712	EVO1_9_	snp	C	A	100	14	Clone variant, other		Polynucleotide kinase present on rDNA; required for efficient transcription termination by RNA polymerase I; functions with Las1p in a conserved mechanism to modulate rRNA processing and ribosome biogenesis; required for cell growth; mRNA is cell-cycle regulated
YNL265C	S000005209	IST1	1002	14	144912	EVO1_9_	snp	G	A	95	20	Clone variant, synonoymous	Increased Sodium Tolerance	Protein with positive role in the multivesicular body sorting pathway; functions and forms a complex with Did2p; recruitment to endosomes is mediated by the Vps2p-Vps24p subcomplex of ESCRT-III; also interacts with Vps4p
YKL032C	S000001515	IXR1	1794	11	380465	EVO1_9_	snp	T	G	100	14	Clone variant, nonsynonymous	Intrastrand cross (X)-link Recognition	Transcriptional repressor that regulates hypoxic genes during normoxia; involved in the aerobic repression of genes such as COX5b, TIR1, and HEM13; binds DNA intrastrand cross-links formed by cisplatin; HMG (high mobility group box) domain containing protein which binds and bends cisplatin-modified DNA, blocking excision repair; IXR1 has a paralog, ABF2, that arose from the whole genome duplicati…
YGL099W	S000003067	LSG1	1923	7	316034	EVO1_9_	snp	G	T	100	19	Clone variant, nonsynonymous	Large-Subunit Gtpase	Putative GTPase involved in 60S ribosomal subunit biogenesis; required for the release of Nmd3p from 60S subunits in the cytoplasm
YNL297C	S000005241	MON2	4911	14	76837	EVO1_9_	snp	T	G	100	22	Clone variant, promoter	MONensin sensitivity	Protein with a role in endocytosis and vacuole integrity; peripheral membrane protein; interacts with and negatively regulates Arl1p; localizes to the endosome; member of the Sec7p family of proteins
YBR255W	S000000459	MTC4	2085	2	726630	EVO1_9_	indel	C	-G	100	19	Clone variant, other	Maintenance of Telomere Capping	Protein of unknown function; required for normal growth rate at 15 degrees C; green fluorescent protein (GFP)-fusion protein localizes to the cytoplasm in a punctate pattern; mtc4 is synthetically sick with cdc13-1
YDR217C	S000002625	RAD9	3930	4	900463	EVO1_9_	snp	A	C	100	19	Clone variant, nonsynonymous	RADiation sensitive	DNA damage-dependent checkpoint protein; required for cell-cycle arrest in G1/S, intra-S, and G2/M, plays a role in postreplication repair (PRR) pathway; transmits checkpoint signal by activating Rad53p and Chk1p; hyperphosphorylated by Mec1p and Tel1p; multiple cyclin dependent kinase consensus sites and the C-terminal BRCT domain contribute to DNA damage checkpoint activation; Rad9p Chk1 Activa…
YLL034C	S000003957	RIX7	2514	12	70712	EVO1_9_	snp	C	A	100	14	Clone variant, nonsynonymous	RIbosome eXport	Putative ATPase of the AAA family; required for export of pre-ribosomal large subunits from the nucleus; distributed between the nucleolus, nucleoplasm, and nuclear periphery depending on growth conditions
YLR441C	S000004433	RPS1A	768	12	1019595	EVO1_9_	snp	C	A	100	18	Clone variant, promoter	Ribosomal Protein of the Small subunit	Ribosomal protein of the small (40S) subunit; homologous to mammalian ribosomal protein S3A, no bacterial homolog; RPS1A has a paralog, RPS1B, that arose from the whole genome duplication
YKR096W	S000001804	S000001804	3588	11	627561	EVO1_9_	snp	G	T	94	18	Clone variant, nonsynonymous	EST/SMG-like	hEST1A/B (SMG5/6)-like protein; contributes to environment-sensing adaptive gene expression responses; Esl2p and Esl1p contain a 14-3-3-like domain and a putative PilT N-terminus ribonuclease domain; interacts with Pex14p; may interact with ribosomes, based on co-purification experiments; green fluorescent protein (GFP)-fusion protein localizes to the nucleus and cytoplasm; ESL2 has a paralog, ES…
YLR442C	S000004434	SIR3	2937	12	1019595	EVO1_9_	snp	C	A	100	18	Clone variant, nonsynonymous	Silent Information Regulator	Silencing protein; interacts with Sir2p, Sir4p, and histone H3/H4 tails to establish transcriptionally silent chromatin; required for spreading of silenced chromatin; recruited to chromatin through interaction with Rap1p; C-terminus assumes variant winged helix-turn-helix (wH) fold that mediates homodimerization, which is critical for holo-SIR complex loading; required for telomere hypercluster f…
YOR190W	S000005716	SPR1	1338	15	691849	EVO1_9_	snp	A	G	100	22	Clone variant, nonsynonymous	SPorulation Regulated	Sporulation-specific exo-1,3-beta-glucanase; contributes to ascospore thermoresistance; SPR1 has a paralog, EXG1, that arose from the whole genome duplication
YKL033W	S000001516	TTI1	3117	11	376900	EVO1_9_	snp	C	G	100	19	Clone variant, nonsynonymous	Two Tel2-Interacting protein	Subunit of the ASTRA complex, involved in chromatin remodeling; telomere length regulator involved in the stability or biogenesis of PIKKs such as TORC1; similar to S. pombe Tti1p; detected in highly purified mitochondria in high-throughput studies
YOR191W	S000005717	ULS1	4860	15	691849	EVO1_9_	snp	A	G	100	22	Clone variant, promoter	Ubiquitin Ligase for SUMO conjugates	Swi2/Snf2-related translocase, SUMO-Targeted Ubiquitin Ligase (STUbL); required for maintenance of NHEJ inhibition at telomeres; functions at telomeres to translocate and ubiquitinylate poly-sumoylated Rap1p for proteosomal degradation; plays role in antagonizing silencing during mating-type switching; only known STUbL with a translocase activity; contains RING finger domain; relocalizes from nuc…
YDR168W	S000002575	CDC37	1521	4	790892	EVO10_12_	indel	A	+G	37	30	Clone variant, nonsynonymous	Cell Division Cycle	Essential Hsp90p co-chaperone; necessary for passage through the START phase of the cell cycle; stabilizes protein kinase nascent chains and participates along with Hsp90p in their folding
YLR103C	S000004093	CDC45	1953	12	344843	EVO10_12_	snp	C	A	100	72	Clone variant, nonsynonymous	Cell Division Cycle	DNA replication initiation factor; recruited to MCM pre-RC complexes at replication origins; promotes release of MCM from Mcm10p, recruits elongation machinery; binds tightly to ssDNA, which disrupts interaction with the MCM helicase and stalls it during replication stress; mutants in human homolog may cause velocardiofacial and DiGeorge syndromes
YBL059C-A	S000007488	CMC2	415	2	110112	EVO10_12_	indel	G	+A	38	56	Clone variant, other	Cx9C Motif-Containing protein	Protein involved in respiratory chain complex assembly or maintenance; protein of the mitochondrial intermembrane space; contains twin Cx9C motifs that can form coiled coil-helix-coiled-coil helix fold
YKR024C	S000001732	DBP7	2229	11	488083	EVO10_12_	snp	G	A	35	54	Clone variant, promoter	Dead Box Protein	Putative ATP-dependent RNA helicase of the DEAD-box family; involved in ribosomal biogenesis; required at post-transcriptional step for efficient retrotransposition; essential for growth under anaerobic conditions
YOR227W	S000005753	HER1	3741	15	764473	EVO10_12_	snp	G	A	43	44	Clone variant, synonoymous	Hmg2p ER Remodeling	Protein of unknown function; required for proliferation or remodeling of the ER that is caused by overexpression of Hmg2p; may interact with ribosomes, based on co-purification experiments; HER1 has a paralog, GIP3, that arose from the whole genome duplication
YDR540C	S000002948	IRC4	540	4	1517484	EVO10_12_	snp	T	C	100	45	Clone variant, nonsynonymous	Increased Recombination Centers	Protein of unknown function; null mutant displays increased levels of spontaneous Rad52p foci; green fluorescent protein (GFP)-fusion protein localizes to the cytoplasm and nucleus
YDR540C	S000002948	IRC4	540	4	1517487	EVO10_12_	snp	G	T	100	47	Clone variant, nonsynonymous	Increased Recombination Centers	Protein of unknown function; null mutant displays increased levels of spontaneous Rad52p foci; green fluorescent protein (GFP)-fusion protein localizes to the cytoplasm and nucleus
YPL040C	S000005961	ISM1	3009	16	478007	EVO10_12_	indel	G	-T	54	63	Clone variant, nonsynonymous	Isoleucyl tRNA Synthetase of Mitochondria	Mitochondrial isoleucyl-tRNA synthetase; null mutant is deficient in respiratory growth; human homolog IARS2 implicated in mitochondrial diseases, can partially complement yeast null mutant
YDR081C	S000002488	PDC2	2778	4	607645	EVO10_12_	snp	T	C	45	31	Clone variant, synonoymous	Pyruvate DeCarboxylase	Transcription factor for thiamine-regulated genes; required for expression of the two isoforms of pyruvate decarboxylase (PDC1 and PDC5) along with thiamine biosynthetic genes; binds a DNA sequence in the PDC5 promoter; mutant fails to grow on 2% glucose and thus is scored as inviable under standard conditions
YOR361C	S000005888	PRT1	2292	15	1017606	EVO10_12_	snp	A	T	44	63	Clone variant, nonsynonymous	PRoTein synthesis	eIF3b subunit of the eukaryotic translation initiation factor 3 (eIF3); subunit of the core complex of eIF3; essential for translation; part of a subcomplex (Prt1p-Rpg1p-Nip1p) that stimulates binding of mRNA and tRNA(i)Met to ribosomes; eIF3 is also involved in programmed stop codon readthrough
YMR061W	S000004665	RNA14	2034	13	392056	EVO10_12_	snp	C	A	45	49	Clone variant, promoter	poly(A) mRNA metabolism	Component of the cleavage and polyadenylation factor I (CF I); CF 1, composed of the CF 1A complex (Rna14p, Rna15p, Clp1p, Pcf11p) and Hrp1, is involved in cleavage and polyadenylation of mRNA 3' ends; bridges interaction between Rna15p and Hrp1p in the CF I complex; mutant displays reduced transcription elongation in the G-less-based run-on (GLRO) assay; required for gene looping and maintenance…
YKR025W	S000001733	RPC37	849	11	488083	EVO10_12_	snp	G	A	35	54	Clone variant, synonoymous	RNA Polymerase C	RNA polymerase III subunit C37
YNL254C	S000005198	RTC4	1206	14	169091	EVO10_12_	snp	A	G	54	35	Clone variant, nonsynonymous	Restriction of Telomere Capping	Protein of unknown function; null mutation suppresses cdc13-1 temperature sensitivity; (GFP)-fusion protein localizes to both the cytoplasm and the nucleus
YKL105C	S000001588	S000001588	3399	11	239731	EVO10_12_	snp	G	A	56	43	Clone variant, nonsynonymous	Stability of Eisosomes Guaranteed	Eisosome component; likely plays only a minor role in eisosome assembly; shown to interact with Seg1p by affinity purification and mass spec; SWAT-GFP and mCherry fusion proteins localize to the cell periphery; similar to <i>A. gossypii</i> SEG gene which is important for stabilizing eisosomes; SEG2 has a paralog, SEG1, that arose from the whole genome duplication
YMR060C	S000004664	SAM37	984	13	392056	EVO10_12_	snp	C	A	45	49	Clone variant, nonsynonymous	Sorting and Assembly Machinery	Component of the Sorting and Assembly Machinery (SAM) complex; the SAM (or TOB) complex is located in the mitochondrial outer membrane; binds precursors of beta-barrel proteins and facilitates their outer membrane insertion; contributes to SAM complex stability
YMR272C	S000004885	SCS7	1155	13	811236	EVO10_12_	indel	G	+GTT	43	37	Clone variant, promoter	Suppressor of Ca2+ Sensitivity	Sphingolipid alpha-hydroxylase; functions in the alpha-hydroxylation of sphingolipid-associated very long chain fatty acids, has both cytochrome b5-like and hydroxylase/desaturase domains, not essential for growth
YGR245C	S000003477	SDA1	2304	7	980898	EVO10_12_	indel	T	+A	54	37	Clone variant, nonsynonymous	Severe Depolymerization of Actin	Protein required for actin organization and passage through Start; highly conserved nuclear protein; required for actin cytoskeleton organization; plays a critical role in G1 events; binds Nap1p; involved in 60S ribosome biogenesis
YJR046W	S000003807	TAH11	1815	10	523006	EVO10_12_	snp	T	C	60	43	Clone variant, synonoymous	Topo-A Hypersensitive	DNA replication licensing factor; required for pre-replication complex assembly
YHL035C	S000001027	VMR1	4779	8	28470	EVO10_12_	indel	A	+T	38	47	Clone variant, nonsynonymous	Vacuolar Multidrug Resistance	Vacuolar membrane protein; involved in multiple drug resistance and metal sensitivity; ATP-binding cassette (ABC) family member involved in drug transport; potential Cdc28p substrate; induced under respiratory conditions; VMR1 has a paralog, YBT1, that arose from the whole genome duplication
YBL060W	S000000156	YEL1	2064	2	110112	EVO10_12_	indel	G	+A	38	56	Clone variant, other	Yeast EFA6-Like	Guanine nucleotide exchange factor specific for Arf3p; localized to the bud neck and tip; required for localization of Arf3p to the bud neck and tip
YJL139C	S000003675	YUR1	1287	10	152073	EVO10_12_	snp	C	G	66	29	Clone variant, nonsynonymous	Yeast Unknown Reading frame	Mannosyltransferase involved in protein N-glycosylation; member of the KTR1 family; located in the Golgi apparatus; YUR1 has a paralog, KTR2, that arose from the whole genome duplication
YMR273C	S000004886	ZDS1	2748	13	811236	EVO10_12_	indel	G	+GTT	43	37	Clone variant, nonsynonymous	Zillion Different Screens	Protein with a role in regulating Swe1p-dependent polarized growth; involved in maintaining Cdc55p in the cytoplasm where it promotes mitotic entry; involved in mitotic exit through Cdc14p regulation; interacts with silencing proteins at telomeres; has a role in Bcy1p localization; implicated in mRNA nuclear export; ZDS1 has a paralog, ZDS2, that arose from the whole genome duplication
YMR068W	S000004672	AVO2	1281	13	407751	EVO10_2_	snp	G	A	59	51	Clone variant, other	Adheres VOraciously (to TOR2)	Component of a complex containing the Tor2p kinase and other proteins; complex may have a role in regulation of cell growth
YOR078W	S000005604	BUD21	645	15	472206	EVO10_2_	snp	T	G	55	44	Clone variant, promoter	BUD site selection	Component of small ribosomal subunit (SSU) processosome; this complex contains U3 snoRNA; required at post-transcriptional step for efficient retrotransposition; absence results in decreased Ty1 Gag:GFP protein levels; originally isolated as bud-site selection mutant that displays a random budding pattern
YLR103C	S000004093	CDC45	1953	12	344843	EVO10_2_	snp	C	A	100	63	Clone variant, nonsynonymous	Cell Division Cycle	DNA replication initiation factor; recruited to MCM pre-RC complexes at replication origins; promotes release of MCM from Mcm10p, recruits elongation machinery; binds tightly to ssDNA, which disrupts interaction with the MCM helicase and stalls it during replication stress; mutants in human homolog may cause velocardiofacial and DiGeorge syndromes
YPL160W	S000006081	CDC60	3273	16	247432	EVO10_2_	snp	C	T	46	48	Clone variant, synonoymous	Cell Division Cycle	Cytosolic leucyl tRNA synthetase; ligates leucine to the appropriate tRNA; human homolog LARS can complement yeast temperature-sensitive mutant at restrictive temperature
YOR173W	S000005699	DCS2	1062	15	658191	EVO10_2_	snp	T	C	43	58	Clone variant, nonsynonymous	DeCapping Scavenger	m(7)GpppX pyrophosphatase regulator; non-essential, stress induced regulatory protein; modulates m7G-oligoribonucleotide metabolism; inhibits Dcs1p; regulated by Msn2p, Msn4p, and the Ras-cAMP-cAPK signaling pathway; mutant has increased aneuploidy tolerance; DCS2 has a paralog, DCS1, that arose from the whole genome duplication
YCR089W	S000000685	FIG2	4830	3	272410	EVO10_2_	snp	G	A	39	82	Clone variant, other	Factor-Induced Gene	Cell wall adhesin, expressed specifically during mating; may be involved in maintenance of cell wall integrity during mating; FIG2 has a paralog, AGA1, that arose from the whole genome duplication
YDL205C	S000002364	HEM3	984	4	94273	EVO10_2_	snp	A	T	50	44	Clone variant, promoter	HEMe biosynthesis	Porphobilinogen deaminase; catalyzes the conversion of 4-porphobilinogen to hydroxymethylbilane, the third step in heme biosynthesis; localizes to the cytoplasm and nucleus; expression is regulated by Hap2p-Hap3p, but not by levels of heme; human homolog HMBS can complement yeast mutant and allow growth of haploid null after sporulation of a heterozygous diploid
YOR174W	S000005700	MED4	855	15	658191	EVO10_2_	snp	T	C	43	58	Clone variant, promoter	MEDiator complex	Subunit of the RNA polymerase II mediator complex; associates with core polymerase subunits to form the RNA polymerase II holoenzyme; essential for transcriptional regulation
YMR069W	S000004673	NAT4	858	13	407751	EVO10_2_	snp	G	A	59	51	Clone variant, nonsynonymous	N-AcetylTransferase	N alpha-acetyl-transferase; involved in acetylation of the N-terminal residues of histones H4 and H2A
YOR360C	S000005887	PDE2	1581	15	1014602	EVO10_2_	snp	C	T	100	72	Clone variant, synonoymous	PhosphoDiEsterase	High-affinity cyclic AMP phosphodiesterase; component of the cAMP-dependent protein kinase signaling system, protects the cell from extracellular cAMP, contains readthrough motif surrounding termination codon
YDR255C	S000002663	RMD5	1266	4	967485	EVO10_2_	snp	T	C	48	42	Clone variant, nonsynonymous	Required for Meiotic nuclear Division	Component of GID Complex that confers ubiquitin ligase (U3) activity; necessary for polyubiquitination and degradation of the gluconeogenic enzyme fructose-1,6-bisphosphatase; forms dimer with Fyv10p that is then recruited to GID Complex by Gid8p; also required for sporulation; conserved protein that has a degenerate RING finger domain
YDL204W	S000002363	RTN2	1182	4	94273	EVO10_2_	snp	A	T	50	44	Clone variant, promoter	ReTiculoN-like	Reticulon protein; involved in nuclear pore assembly and maintenance of tubular ER morphology; promotes membrane curvature; regulates the ER asymmetry-induced inheritance block during ER stress; role in ER-derived peroxisomal biogenesis; interacts with Sec6p, Yip3p, and Sbh1p; less abundant than RTN1; member of RTNLA (reticulon-like A) subfamily; protein increases in abundance and relocalizes to …
YOR077W	S000005603	RTS2	699	15	472206	EVO10_2_	snp	T	G	55	44	Clone variant, nonsynonymous		Basic zinc-finger protein; similar to human and mouse Kin17 proteins which are chromatin-associated proteins involved in UV response and DNA replication
YPL235W	S000006156	RVB2	1416	16	104452	EVO10_2_	snp	C	A	51	49	Clone variant, nonsynonymous	RuVB-like	ATP-dependent DNA helicase, also known as reptin; member of the AAA+ and RuvB protein families, similar to Rvb1p; conserved component of multiple complexes including the INO80 complex, the Swr1 complex, and the R2TP complex (Rvb1-Rvb2-Tah1-Pih1); involved in multiple processes such as chromatin remodeling, box C/D snoRNP assembly, and RNA polymerase II assembly
YLR413W	S000004405	S000004405	2028	12	952720	EVO10_2_	snp	A	G	42	59	Clone variant, synonoymous	INdicator of Abscission	Protein of unknown function; not an essential gene; YLR413W has a paralog, FAT3, that arose from the whole genome duplication
YGR245C	S000003477	SDA1	2304	7	980898	EVO10_2_	indel	T	+A	50	30	Clone variant, nonsynonymous	Severe Depolymerization of Actin	Protein required for actin organization and passage through Start; highly conserved nuclear protein; required for actin cytoskeleton organization; plays a critical role in G1 events; binds Nap1p; involved in 60S ribosome biogenesis
YOR076C	S000005602	SKI7	2244	15	472206	EVO10_2_	snp	T	G	55	44	Clone variant, promoter	SuperKIller	GTP-binding protein that couples the Ski complex and exosome; putative pseudo-translational GTPase involved in 3'-to-5' mRNA decay pathway; interacts with both the cytoplasmic exosome and the Ski complex; eRF3-like domain targets nonstop mRNA for degradation; null mutants have a superkiller phenotype; SKI7 has a paralog, HBS1, that arose from the whole genome duplication
YMR106C	S000004712	YKU80	1890	13	478823	EVO10_2_	snp	G	T	53	47	Clone variant, nonsynonymous	Yeast KU protein	Subunit of telomeric Ku complex (Yku70p-Yku80p); involved in telomere length maintenance, structure and telomere position effect; required for localization of telomerase ribonucleoprotein via interaction with TLC1 guide RNA; relocates to sites of double-strand cleavage to promote nonhomologous end joining during DSB repair; colocalizes with quiescent cell telomere hyperclusters
YJL139C	S000003675	YUR1	1287	10	152073	EVO10_2_	snp	C	G	43	37	Clone variant, nonsynonymous	Yeast Unknown Reading frame	Mannosyltransferase involved in protein N-glycosylation; member of the KTR1 family; located in the Golgi apparatus; YUR1 has a paralog, KTR2, that arose from the whole genome duplication
YLR103C	S000004093	CDC45	1953	12	344843	EVO10_4_	snp	C	A	100	86	Clone variant, nonsynonymous	Cell Division Cycle	DNA replication initiation factor; recruited to MCM pre-RC complexes at replication origins; promotes release of MCM from Mcm10p, recruits elongation machinery; binds tightly to ssDNA, which disrupts interaction with the MCM helicase and stalls it during replication stress; mutants in human homolog may cause velocardiofacial and DiGeorge syndromes
YGL130W	S000003098	CEG1	1380	7	267489	EVO10_4_	snp	C	G	46	56	Clone variant, nonsynonymous	Capping Enzyme Guanylyltransferase	Guanylyltransferase involved in mRNA 5' capping; subunit of mRNA capping enzyme, which is a heterotetramer composed of two molecules of Ceg1p and a homodimer of Cet1p, the mRNA 5'-triphosphatase subunit; nuclear import of Ceg1p requires interaction with Cet1p; mammalian capping enzyme is a single bifunctional polypeptide; human homolog RNGTT can complement yeast ceg1 null mutant
YBR007C	S000000211	DSF2	2211	2	251592	EVO10_4_	indel	C	-T	41	29	Clone variant, promoter	Deletion Suppressor of mptFive/pufFive mutation	Deletion suppressor of mpt5 mutation; relocalizes from bud neck to cytoplasm upon DNA replication stress
YKL060C	S000001543	FBA1	1080	11	327205	EVO10_4_	snp	G	A	45	40	Clone variant, synonoymous	Fructose-1,6-Bisphosphate Aldolase	Fructose 1,6-bisphosphate aldolase; required for glycolysis and gluconeogenesis; catalyzes conversion of fructose 1,6 bisphosphate to glyceraldehyde-3-P and dihydroxyacetone-P; locates to mitochondrial outer surface upon oxidative stress; N-terminally propionylated in vivo
YOR382W	S000005909	FIT2	462	15	1059374	EVO10_4_	snp	G	C	51	59	Clone variant, promoter	Facilitator of Iron Transport	Mannoprotein that is incorporated into the cell wall; incorporated via a glycosylphosphatidylinositol (GPI) anchor; involved in the retention of siderophore-iron in the cell wall
YJL112W	S000003648	MDV1	2145	10	205568	EVO10_4_	snp	A	G	42	55	Clone variant, nonsynonymous	Mitochondrial DiVision	Peripheral protein of cytosolic face of mitochondrial outer membrane; required for mitochondrial fission; interacts with Fis1p and with the self-assembled oligomeric form of the dynamin-related GTPase Dnm1p; contains WD repeats; MDV1 has a paralog, CAF4, that arose from the whole genome duplication
YLR054C	S000004044	OSW2	2262	12	250512	EVO10_4_	snp	T	C	45	64	Clone variant, nonsynonymous	Outer Spore Wall	Protein of unknown function reputedly involved in spore wall assembly
YGR133W	S000003365	PEX4	552	7	756791	EVO10_4_	snp	T	C	52	75	Clone variant, promoter	PEroXin	Peroxisomal ubiquitin conjugating enzyme; required for peroxisomal matrix protein import and peroxisome biogenesis
YKL127W	S000001610	PGM1	1713	11	202998	EVO10_4_	snp	G	T	45	47	Clone variant, promoter	PhosphoGlucoMutase	Phosphoglucomutase, minor isoform; catalyzes the conversion from glucose-1-phosphate to glucose-6-phosphate, which is a key step in hexose metabolism; PGM1 has a paralog, PGM2, that arose from the whole genome duplication
YMR105C	S000004711	PGM2	1710	13	477120	EVO10_4_	snp	G	T	51	41	Clone variant, synonoymous	PhosphoGlucoMutase	Phosphoglucomutase; catalyzes the conversion from glucose-1-phosphate to glucose-6-phosphate, which is a key step in hexose metabolism; functions as the acceptor for a Glc-phosphotransferase; protein abundance increases in response to DNA replication stress; PGM2 has a paralog, PGM1, that arose from the whole genome duplication
YGR132C	S000003364	PHB1	864	7	756791	EVO10_4_	snp	T	C	52	75	Clone variant, promoter	ProHiBitin	Subunit of the prohibitin complex (Phb1p-Phb2p); prohibitin is a 1.2 MDa ring-shaped inner mitochondrial membrane chaperone that stabilizes newly synthesized proteins; determinant of replicative life span; involved in mitochondrial segregation; prohibitin deficiency induces a mitochondrial unfolded protein response (mtUPR)
YML016C	S000004478	PPZ1	2079	13	240364	EVO10_4_	snp	A	T	52	33	Clone variant, nonsynonymous	Protein Phosphatase Z	Serine/threonine protein phosphatase Z, isoform of Ppz2p; involved in regulation of potassium transport, which affects osmotic stability, cell cycle progression, and halotolerance
YGL129C	S000003097	RSM23	1353	7	267489	EVO10_4_	snp	C	G	46	56	Clone variant, other	Ribosomal Small subunit of Mitochondria	Mitochondrial ribosomal protein of the small subunit; has similarity to mammalian apoptosis mediator proteins; null mutation prevents induction of apoptosis by overproduction of metacaspase Mca1p
YGR245C	S000003477	SDA1	2304	7	980898	EVO10_4_	indel	T	+A	49	43	Clone variant, nonsynonymous	Severe Depolymerization of Actin	Protein required for actin organization and passage through Start; highly conserved nuclear protein; required for actin cytoskeleton organization; plays a critical role in G1 events; binds Nap1p; involved in 60S ribosome biogenesis
YDR146C	S000002553	SWI5	2130	4	749071	EVO10_4_	snp	A	C	43	58	Clone variant, nonsynonymous	SWItching deficient	Transcription factor that recruits Mediator and Swi/Snf complexes; activates transcription of genes expressed at the M/G1 phase boundary and in G1 phase; required for expression of the HO gene controlling mating type switching; localization to nucleus occurs during G1 and appears to be regulated by phosphorylation by Cdc28p kinase; SWI5 has a paralog, ACE2, that arose from the whole genome duplic…
YKL024C	S000001507	URA6	615	11	393800	EVO10_4_	snp	C	G	41	59	Clone variant, promoter	URAcil requiring	Uridylate kinase; catalyzes the seventh enzymatic step in the de novo biosynthesis of pyrimidines, converting uridine monophosphate (UMP) into uridine-5'-diphosphate (UDP)
YBL004W	S000000100	UTP20	7482	2	234857	EVO10_4_	snp	C	A	38	63	Clone variant, nonsynonymous	U Three Protein	Component of the small-subunit (SSU) processome; SSU processome is involved in the biogenesis of the 18S rRNA
YJL154C	S000003690	VPS35	2835	10	133460	EVO10_4_	snp	A	G	41	54	Clone variant, nonsynonymous	Vacuolar Protein Sorting	Endosomal subunit of membrane-associated retromer complex; required for retrograde transport; receptor that recognizes retrieval signals on cargo proteins, forms subcomplex with Vps26p and Vps29p that selects cargo proteins for retrieval; interacts with Ypt7p; overexpression of wild-type human VPS35 or Parkinson's-associated vps35-D686N or vps35-P299S variants complements Ni2+ resistance and Cd2+…
YDR485C	S000002893	VPS72	2388	4	1426082	EVO10_4_	indel	A	-G	50	32	Clone variant, nonsynonymous	Vacuolar Protein Sorting	Htz1p-binding component of the SWR1 complex; exchanges histone variant H2AZ (Htz1p) for chromatin-bound histone H2A; may function as a lock that prevents removal of H2AZ from nucleosomes; required for vacuolar protein sorting
YLR249W	S000004239	YEF3	3135	12	636550	EVO10_4_	indel	G	-TT	64	14	Clone variant, promoter	Yeast Elongation Factor	Translation elongation factor 3; contains two ABC cassettes; binds and hydrolyzes ATP; YEF3 has a paralog, HEF3, that arose from the whole genome duplication
YJL139C	S000003675	YUR1	1287	10	152073	EVO10_4_	snp	C	G	56	43	Clone variant, nonsynonymous	Yeast Unknown Reading frame	Mannosyltransferase involved in protein N-glycosylation; member of the KTR1 family; located in the Golgi apparatus; YUR1 has a paralog, KTR2, that arose from the whole genome duplication
YJL056C	S000003592	ZAP1	2643	10	331575	EVO10_4_	snp	C	T	58	36	Clone variant, nonsynonymous	Zinc-responsive Activator Protein	Zinc-regulated transcription factor; binds to zinc-responsive promoters to induce transcription of certain genes in presence of zinc, represses other genes in low zinc; regulates its own transcription; contains seven zinc-finger domains
YLR103C	S000004093	CDC45	1953	12	344843	EVO10_7_	snp	C	A	100	60	Clone variant, nonsynonymous	Cell Division Cycle	DNA replication initiation factor; recruited to MCM pre-RC complexes at replication origins; promotes release of MCM from Mcm10p, recruits elongation machinery; binds tightly to ssDNA, which disrupts interaction with the MCM helicase and stalls it during replication stress; mutants in human homolog may cause velocardiofacial and DiGeorge syndromes
YHR144C	S000001187	DCD1	939	8	389017	EVO10_7_	snp	T	G	60	30	Clone variant, promoter	dCMP Deaminase	Deoxycytidine monophosphate (dCMP) deaminase; involved in dUMP and dTMP biosynthesis; expression is NOT cell cycle regulated
YOR168W	S000005694	GLN4	2430	15	651734	EVO10_7_	snp	G	T	43	30	Clone variant, other	GLutamiNe metabolism	Glutamine tRNA synthetase; monomeric class I tRNA synthetase that catalyzes the specific glutaminylation of tRNA(Gln); N-terminal domain proposed to be involved in enzyme-tRNA interactions
YML065W	S000004530	ORC1	2745	13	141808	EVO10_7_	snp	T	C	52	42	Clone variant, promoter	Origin Recognition Complex	Largest subunit of the origin recognition complex; involved in directing DNA replication by binding to replication origins; also involved in transcriptional silencing; exhibits ATPase activity; ORC1 has a paralog, SIR3, that arose from the whole genome duplication
YKR097W	S000001805	PCK1	1650	11	630666	EVO10_7_	snp	G	A	60	40	Clone variant, promoter	Phosphoenolpyruvate CarboxyKinase	Phosphoenolpyruvate carboxykinase; key enzyme in gluconeogenesis, catalyzes early reaction in carbohydrate biosynthesis, glucose represses transcription and accelerates mRNA degradation, regulated by Mcm1p and Cat8p, located in the cytosol
YKL127W	S000001610	PGM1	1713	11	202998	EVO10_7_	snp	G	T	100	42	Clone variant, promoter	PhosphoGlucoMutase	Phosphoglucomutase, minor isoform; catalyzes the conversion from glucose-1-phosphate to glucose-6-phosphate, which is a key step in hexose metabolism; PGM1 has a paralog, PGM2, that arose from the whole genome duplication
YML016C	S000004478	PPZ1	2079	13	240364	EVO10_7_	snp	A	T	36	25	Clone variant, nonsynonymous	Protein Phosphatase Z	Serine/threonine protein phosphatase Z, isoform of Ppz2p; involved in regulation of potassium transport, which affects osmotic stability, cell cycle progression, and halotolerance
YML046W	S000004509	PRP39	1890	13	182422	EVO10_7_	snp	C	A	40	35	Clone variant, nonsynonymous	Pre-mRNA Processing	U1 snRNP protein involved in splicing; contains multiple tetriatricopeptide repeats
YDL214C	S000002373	PRR2	2100	4	76091	EVO10_7_	snp	G	A	51	45	Clone variant, nonsynonymous	Pheromone Response Regulator	Serine/threonine protein kinase; inhibits pheromone induced signalling downstream of MAPK, possibly at the level of the Ste12p transcription factor; mutant has increased aneuploidy tolerance; PRR2 has a paralog, NPR1, that arose from the whole genome duplication
YOR014W	S000005540	RTS1	2274	15	358268	EVO10_7_	snp	A	G	43	30	Clone variant, nonsynonymous	Rox Three Suppressor	B-type regulatory subunit of protein phosphatase 2A (PP2A); Rts1p and Cdc55p are alternative regulatory subunits for PP2A catalytic subunits, Pph21p and Pph22p; PP2A-Rts1p protects cohesin when recruited by Sgo1p to the pericentromere; highly enriched at centromeres in the absence of Cdc55p; required for maintenance of septin ring organization during cytokinesis, for ring disassembly in G1 and fo…
YML066C	S000004531	SMA2	1110	13	141808	EVO10_7_	snp	T	C	52	42	Clone variant, promoter	Spore Membrane Assembly	Meiosis-specific prospore membrane protein; required to produce bending force necessary for proper assembly of the prospore membrane during sporulation
YML106W	S000004574	URA5	681	13	57527	EVO10_7_	snp	C	T	45	49	Clone variant, other	URAcil requiring	Major orotate phosphoribosyltransferase (OPRTase) isozyme; catalyzes the fifth enzymatic step in de novo biosynthesis of pyrimidines, converting orotate into orotidine-5'-phosphate; URA5 has a paralog, URA10, that arose from the whole genome duplication
YKL014C	S000001497	URB1	5295	11	414011	EVO10_7_	snp	G	A	55	38	Clone variant, synonoymous	Unhealthy Ribosome Biogenesis	Protein required for the normal accumulation of 25S and 5.8S rRNAs; nucleolar protein; associated with the 27SA2 pre-ribosomal particle; proposed to be involved in the biogenesis of the 60S ribosomal subunit
YJL139C	S000003675	YUR1	1287	10	152073	EVO10_7_	snp	C	G	41	37	Clone variant, nonsynonymous	Yeast Unknown Reading frame	Mannosyltransferase involved in protein N-glycosylation; member of the KTR1 family; located in the Golgi apparatus; YUR1 has a paralog, KTR2, that arose from the whole genome duplication
YJL056C	S000003592	ZAP1	2643	10	331575	EVO10_7_	snp	C	T	58	43	Clone variant, nonsynonymous	Zinc-responsive Activator Protein	Zinc-regulated transcription factor; binds to zinc-responsive promoters to induce transcription of certain genes in presence of zinc, represses other genes in low zinc; regulates its own transcription; contains seven zinc-finger domains
YFR046C	S000001942	CNN1	1086	6	243949	EVO11_1_	indel	T	-A	41	63	Clone variant, nonsynonymous	Co-purified with NNf1p	Kinetochore protein; associated with the essential kinetochore proteins Nnf1p and Spc24p; phosphorylated by Clb5-Cdk1, Mps1p, Ipl1p and to a lesser extent by Clb2-Cdk1; localizes to the lower region of the Ndc80 complex during anaphase and regulates KMN activity by inhibiting the Mtw1 and Spc105 complexes from binding to the Ndc80 complex; similar to metazoan CENP-T
YER039C	S000000841	HVG1	750	5	228365	EVO11_1_	indel	T	-A	70	40	Clone variant, other	Homologous to VRG4	Protein of unknown function; HVG1 has a paralog, VRG4, that arose from the whole genome duplication
YER038C	S000000840	KRE29	1395	5	228365	EVO11_1_	indel	T	-A	70	40	Clone variant, promoter	Killer toxin REsistant	Subunit of the SMC5-SMC6 complex; this complex is involved in removal of X-shaped DNA structures that arise between sister chromatids during DNA replication and repair; heterozygous mutant shows haploinsufficiency in K1 killer toxin resistance
YFL016C	S000001878	MDJ1	1536	6	106276	EVO11_1_	indel	C	+TT	40	40	Clone variant, promoter	Mitochondrial DnaJ	Co-chaperone that stimulates HSP70 protein Ssc1p ATPase activity; involved in protein folding/refolding in the mitochodrial matrix; required for proteolysis of misfolded proteins; member of the HSP40 (DnaJ) family of chaperones
YDR462W	S000002870	MRPL28	444	4	1386662	EVO11_1_	indel	G	-T	42	101	Clone variant, other	Mitochondrial Ribosomal Protein, Large subunit	Mitochondrial ribosomal protein of the large subunit; protein abundance increases in response to DNA replication stress
YER070W	S000000872	RNR1	2667	5	300980	EVO11_1_	snp	C	T	41	74	Clone variant, nonsynonymous	RiboNucleotide Reductase	Major isoform of large subunit of ribonucleotide-diphosphate reductase; the RNR complex catalyzes rate-limiting step in dNTP synthesis, regulated by DNA replication and DNA damage checkpoint pathways via localization of small subunits; relative distribution to the nucleus increases upon DNA replication stress; RNR1 has a paralog, RNR3, that arose from the whole genome duplication
YHR065C	S000001107	RRP3	1506	8	229700	EVO11_1_	snp	T	A	49	61	Clone variant, promoter	Ribosomal RNA Processing	Protein involved in rRNA processing; required for maturation of the 35S primary transcript of pre-rRNA and for cleavage leading to mature 18S rRNA; homologous to eIF-4a, which is a DEAD box RNA-dependent ATPase with helicase activity
YFL008W	S000001886	SMC1	3678	6	120673	EVO11_1_	snp	G	A	45	49	Clone variant, nonsynonymous	Stability of MiniChromosomes	Subunit of the multiprotein cohesin complex; essential protein involved in chromosome segregation and in double-strand DNA break repair; SMC chromosomal ATPase family member, binds DNA with a preference for DNA with secondary structure
YHR066W	S000001108	SSF1	1362	8	229700	EVO11_1_	snp	T	A	49	61	Clone variant, nonsynonymous	Suppressor of ste4 (Four)	Constituent of 66S pre-ribosomal particles; required for ribosomal large subunit maturation; functionally redundant with Ssf2p; member of the Brix family; SSF1 has a paralog, SSF2, that arose from the whole genome duplication
YDR463W	S000002871	STP1	1560	4	1386662	EVO11_1_	indel	G	-T	42	101	Clone variant, promoter	Species-specific tRNA Processing	Transcription factor; contains a N-terminal regulatory motif (RI) that acts as a cytoplasmic retention determinant and as an Asi dependent degron in the nucleus; undergoes proteolytic processing by SPS (Ssy1p-Ptr3p-Ssy5p)-sensor component Ssy5p in response to extracellular amino acids; activates transcription of amino acid permease genes and may have a role in tRNA processing; STP1 has a paralog,…
YHR017W	S000001059	YSC83	1158	8	138116	EVO11_1_	snp	A	C	53	38	Clone variant, promoter		Non-essential mitochondrial protein of unknown function; mRNA induced during meiosis, peaking between mid to late prophase of meiosis I; similar to S. douglasii YSD83
YHR016C	S000001058	YSC84	1575	8	138116	EVO11_1_	snp	A	C	53	38	Clone variant, synonoymous		Actin-binding protein; involved in bundling of actin filaments and endocytosis of actin cortical patches; activity stimulated by Las17p; contains SH3 domain similar to Rvs167p; YSC84 has a paralog, LSB3, that arose from the whole genome duplication
YGR270W	S000003502	YTA7	4140	7	1030036	EVO11_1_	snp	T	G	61	36	Clone variant, nonsynonymous	Yeast Tat-binding Analog	Protein that localizes to chromatin; has a role in regulation of histone gene expression; has a bromodomain-like region that interacts with the N-terminal tail of histone H3, and an ATPase domain; relocalizes to the cytosol in response to hypoxia; potentially phosphorylated by Cdc28p
YDR118W	S000002525	APC4	1959	4	688017	EVO11_12_	snp	T	A	54	13	Clone variant, other	Anaphase Promoting Complex	Subunit of the Anaphase-Promoting Complex/Cyclosome (APC/C); APC/C is a ubiquitin-protein ligase required for degradation of anaphase inhibitors, including mitotic cyclins, during the metaphase/anaphase transition; component of the platform domain of the APC/C, based on structural analysis; relative distribution to the nucleus increases upon DNA replication stress
YGR217W	S000003449	CCH1	6120	7	924217	EVO11_12_	snp	G	T	56	34	Clone variant, promoter	Calcium Channel Homolog	Voltage-gated high-affinity calcium channel; involved in calcium influx in response to some environmental stresses as well as exposure to mating pheromones; interacts and partially co-localizes with Mid1p; however, evidence suggests CCH1 is not required for Mid1p function
YJR032W	S000003793	CPR7	1182	10	492118	EVO11_12_	snp	G	C	100	26	Clone variant, nonsynonymous	Cyclosporin-sensitive Proline Rotamase	Peptidyl-prolyl cis-trans isomerase (cyclophilin); catalyzes the cis-trans isomerization of peptide bonds N-terminal to proline residues; binds to Hsp82p and contributes to chaperone activity; plays a role in determining prion variants
YEL071W	S000000797	DLD3	1491	5	16071	EVO11_12_	indel	A	+T	50	8	Clone variant, promoter	D-Lactate Dehydrogenase	2-hydroxyglutarate transhydrogenase, and minor D-lactate dehydrogenase; converts D-2-hydroxyglutarate (D-2HG), an oncometabolite, to alpha-ketoglutarate in the presence of FAD, with concomitant reduction of pyruvate to D-lactate; minor lactate dehydrogenase activity; component of the retrograde regulon that consists of genes whose expression are stimulated by damage to mitochondria and reduced in…
YJL090C	S000003626	DPB11	2295	10	263273	EVO11_12_	snp	T	A	100	14	Clone variant, nonsynonymous	DNA Polymerase B (II)	DNA replication initiation protein; loads DNA pol epsilon onto pre-replication complexes at origins; checkpoint sensor recruited to stalled replication forks by the checkpoint clamp complex where it activates Mec1p; along with Rfa1p, binds to ultrafine anaphase bridges in mitotic cells and prevents accumulation of chromatin bridges by stimulating the Mec1p kinase and suppressing homologous recomb…
YDR309C	S000002717	GIC2	1152	4	1080650	EVO11_12_	snp	C	G	39	18	Clone variant, promoter	GTPase Interactive Component	Redundant rho-like GTPase Cdc42p effector; involved in initiation of budding and cellular polarization; interacts with Cdc42p via the Cdc42/Rac-interactive binding (CRIB) domain and with PI(4,5)P2 via a polybasic region; GIC2 has a paralog, GIC1, that arose from the whole genome duplication
YDL022W	S000002180	GPD1	1176	4	412142	EVO11_12_	snp	G	C	44	32	Clone variant, nonsynonymous	Glycerol-3-Phosphate Dehydrogenase	NAD-dependent glycerol-3-phosphate dehydrogenase; key enzyme of glycerol synthesis, essential for growth under osmotic stress; expression regulated by high-osmolarity glycerol response pathway; protein abundance increases in response to DNA replication stress; constitutively inactivated via phosphorylation by the protein kinases Ypk1p and Ypk2p, dephosphorylation increases catalytic activity; for…
YGR216C	S000003448	GPI1	1830	7	924217	EVO11_12_	snp	G	T	56	34	Clone variant, nonsynonymous	GlycosylPhosphatidylInositol anchoring biosynthesis	Membrane protein involved in the synthesis of GlcNAc-PI; N-acetylglucosaminyl phosphatidylinositol (GlcNAc-PI) is the first intermediate in the synthesis of glycosylphosphatidylinositol (GPI) anchors; human and mouse GPI1 are functional homologs
YJL091C	S000003627	GWT1	1473	10	263273	EVO11_12_	snp	T	A	100	14	Clone variant, promoter	GPI-anchored Wall protein Transfer	Protein involved in the inositol acylation of GlcN-PI; the inositol acylation of glucosaminyl phosphatidylinositol (GlcN-PI) forms glucosaminyl(acyl)phosphatidylinositol (GlcN(acyl)PI), an intermediate in the biosynthesis of glycosylphosphatidylinositol (GPI) anchors
YMR070W	S000004674	MOT3	1473	13	409844	EVO11_12_	snp	C	G	48	31	Clone variant, nonsynonymous	Modifier of Transcription	Transcriptional repressor, activator; role in cellular adjustment to osmotic stress including modulation of mating efficiency; involved in repression of subset of hypoxic genes by Rox1p, repression of several DAN/TIR genes during aerobic growth, ergosterol biosynthetic genes in response to hyperosmotic stress; contributes to recruitment of Tup1p-Cyc8p general repressor to promoters; relocalizes t…
YHR042W	S000001084	NCP1	2076	8	192035	EVO11_12_	snp	C	G	47	19	Clone variant, nonsynonymous	NADP-Cytochrome P450 reductase	NADP-cytochrome P450 reductase; involved in ergosterol biosynthesis; associated and coordinately regulated with Erg11p
YNR053C	S000005336	NOG2	1993	14	721033	EVO11_12_	indel	C	-A	50	8	Clone variant, other	NucleOlar G-protein	Putative GTPase; associates with pre-60S ribosomal subunits in the nucleolus and is required for their nuclear export and maturation; recruited by ribosomal proteins L17, L35, and L37 to assembling ribosomes after 27SB pre-rRNA is generated, immediately preceding removal of ITS2
YMR008C	S000004610	PLB1	1995	13	283282	EVO11_12_	snp	C	A	52	33	Clone variant, promoter	PhosphoLipase B	Phospholipase B (lysophospholipase) involved in lipid metabolism; required for efficient acyl chain remodeling of newly synthesized phosphatidylethanolamine-derived phosphatidylcholine; required for deacylation of phosphatidylcholine and phosphatidylethanolamine but not phosphatidylinositol; PLB1 has a paralog, PLB3, that arose from the whole genome duplication
YNR052C	S000005335	POP2	1302	14	721033	EVO11_12_	indel	C	-A	50	8	Clone variant, promoter	PGK promoter directed OverProduction	RNase of the DEDD superfamily; subunit of the Ccr4-Not complex that mediates 3' to 5' mRNA deadenylation
YER070W	S000000872	RNR1	2667	5	301067	EVO11_12_	snp	G	T	50	46	Clone variant, nonsynonymous	RiboNucleotide Reductase	Major isoform of large subunit of ribonucleotide-diphosphate reductase; the RNR complex catalyzes rate-limiting step in dNTP synthesis, regulated by DNA replication and DNA damage checkpoint pathways via localization of small subunits; relative distribution to the nucleus increases upon DNA replication stress; RNR1 has a paralog, RNR3, that arose from the whole genome duplication
YDL076C	S000002234	RXT3	885	4	321462	EVO11_12_	snp	C	T	36	44	Clone variant, synonoymous		Component of the Rpd3L histone deacetylase complex; involved in histone deacetylation; protein abundance increases in response to DNA replication stress
YOR228C	S000005754	S000005754	909	15	767096	EVO11_12_	snp	T	C	48	33	Clone variant, synonoymous	Mdm10 Complementing Protein	Mitochondrial protein of unknown function involved in lipid homeostasis; integral membrane protein that localizes to the mitochondrial outer membrane; involved in mitochondrial morphology; interacts genetically with MDM10, and other members of the ERMES complex; contains five predicted transmembrane domains
YDR334W	S000002742	SWR1	4545	4	1136405	EVO11_12_	snp	G	A	43	21	Clone variant, nonsynonymous	SWi2/snf2-Related	Swi2/Snf2-related ATPase; structural component of the SWR1 complex, which exchanges histone variant H2AZ (Htz1p) for chromatin-bound histone H2A; relocalizes to the cytosol in response to hypoxia; chronological aging factor that mediates lifespan extension by dietary restriction
YPR028W	S000006232	YOP1	676	16	623197	EVO11_12_	indel	G	+A	54	13	Clone variant, promoter	YIP One Partner	Reticulon-interacting protein; ER integral membrane protein involved in the generation of tubular ER morphology; promotes membrane curvature; forms tubules in vitro; regulates the ER asymmetry-induced inheritance block during ER stress; role in ER-derived peroxisomal biogenesis; interacts with Yip1p to mediate membrane traffic and with Sey1p to maintain ER morphology; facilitates lipid exchange b…
YMR170C	S000004780	ALD2	1521	13	603432	EVO11_3_	indel	G	+A	46	28	Clone variant, promoter	ALdehyde Dehydrogenase	Cytoplasmic aldehyde dehydrogenase; involved in ethanol oxidation and beta-alanine biosynthesis; uses NAD+ as the preferred coenzyme; expression is stress induced and glucose repressed; very similar to Ald3p
YJL094C	S000003630	KHA1	2622	10	252134	EVO11_3_	snp	C	A	51	91	Clone variant, nonsynonymous	K/H ion Antiporter	Putative K+/H+ antiporter; has a probable role in intracellular cation homeostasis; localized to Golgi vesicles and detected in highly purified mitochondria in high-throughput studies
YOR336W	S000005863	KRE5	4098	15	950484	EVO11_3_	indel	T	+A	48	61	Clone variant, nonsynonymous	Killer toxin REsistant	Protein required for beta-1,6 glucan biosynthesis; mutations result in aberrant morphology and severe growth defects
YMR296C	S000004911	LCB1	1677	13	861338	EVO11_3_	snp	G	T	58	78	Clone variant, promoter	Long-Chain Base	Component of serine palmitoyltransferase; responsible along with Lcb2p for the first committed step in sphingolipid synthesis, which is the condensation of serine with palmitoyl-CoA to form 3-ketosphinganine
YGR043C	S000003275	NQM1	1002	7	581177	EVO11_3_	snp	C	A	46	46	Clone variant, nonsynonymous	Non-Quiescent Mutant	Transaldolase of unknown function; transcription is repressed by Mot1p and induced by alpha-factor and during diauxic shift; NQM1 has a paralog, TAL1, that arose from the whole genome duplication
YML016C	S000004478	PPZ1	2079	13	239500	EVO11_3_	indel	A	+T	41	91	Clone variant, nonsynonymous	Protein Phosphatase Z	Serine/threonine protein phosphatase Z, isoform of Ppz2p; involved in regulation of potassium transport, which affects osmotic stability, cell cycle progression, and halotolerance
YMR297W	S000004912	PRC1	1599	13	861338	EVO11_3_	snp	G	T	58	78	Clone variant, promoter	PRoteinase C	Vacuolar carboxypeptidase Y (proteinase C, CPY); broad-specificity C-terminal exopeptidase involved in non-specific protein degradation in the vacuole; involved, along with functional homolog Prc1p, in vacuolar zymogen activation, breakdown of the autophagic body, and autophagosome-dependent protein synthesis; role in phytochelatin synthesis; localizes to the vacuole lumen; member of the serine c…
YER070W	S000000872	RNR1	2667	5	300980	EVO11_3_	snp	C	T	58	67	Clone variant, nonsynonymous	RiboNucleotide Reductase	Major isoform of large subunit of ribonucleotide-diphosphate reductase; the RNR complex catalyzes rate-limiting step in dNTP synthesis, regulated by DNA replication and DNA damage checkpoint pathways via localization of small subunits; relative distribution to the nucleus increases upon DNA replication stress; RNR1 has a paralog, RNR3, that arose from the whole genome duplication
YDL195W	S000002354	SEC31	3822	4	107476	EVO11_3_	snp	C	T	62	63	Clone variant, synonoymous	SECretory	Component of the Sec13p-Sec31p complex of the COPII vesicle coat; COPII coat is required for vesicle formation in ER to Golgi transport; mutant has increased aneuploidy tolerance
YFL008W	S000001886	SMC1	3678	6	120673	EVO11_3_	snp	G	A	41	56	Clone variant, nonsynonymous	Stability of MiniChromosomes	Subunit of the multiprotein cohesin complex; essential protein involved in chromosome segregation and in double-strand DNA break repair; SMC chromosomal ATPase family member, binds DNA with a preference for DNA with secondary structure
YGR059W	S000003291	SPR3	1539	7	609112	EVO11_3_	snp	A	G	52	31	Clone variant, other	SPorulation Regulated	Sporulation-specific homolog of the CDC3/10/11/12 family of genes; septin protein involved in sporulation; regulated by ABFI; the yeast CDC3/10/11/12 family is a family of bud neck microfilament genes
YJL143W	S000003679	TIM17	477	10	147409	EVO11_3_	snp	G	A	59	44	Clone variant, nonsynonymous	Translocase of the Inner Mitochondrial membrane	Essential component of the TIM23 complex; with Tim23p, contributes to the architecture and function of the import channel; may link the import motor to the core Translocase of the Inner Mitochondrial membrane (TIM23 complex)
YML093W	S000004558	UTP14	2700	13	84906	EVO11_3_	snp	C	T	49	65	Clone variant, synonoymous	U Three Protein	Subunit of U3-containing Small Subunit (SSU) processome complex; involved in production of 18S rRNA and assembly of small ribosomal subunit
YNL197C	S000005141	WHI3	1986	14	268525	EVO11_3_	indel	T	-C	48	50	Clone variant, nonsynonymous	WHIskey	RNA binding protein that sequesters CLN3 mRNA in cytoplasmic foci; regulates genes involved in the cell cycle, sister chromatid cohesion, and stress response; acts as a cytoplasmic retention factor for Cdc28p and associated cyclins; regulates cell fate and dose-dependently regulates the critical cell size required for passage through Start; Tpk1p (PKA) mediated phosphorylation (S568) inhibits Whi…
YHR017W	S000001059	YSC83	1158	8	138116	EVO11_3_	snp	A	C	44	43	Clone variant, promoter		Non-essential mitochondrial protein of unknown function; mRNA induced during meiosis, peaking between mid to late prophase of meiosis I; similar to S. douglasii YSD83
YHR016C	S000001058	YSC84	1575	8	138116	EVO11_3_	snp	A	C	44	43	Clone variant, synonoymous		Actin-binding protein; involved in bundling of actin filaments and endocytosis of actin cortical patches; activity stimulated by Las17p; contains SH3 domain similar to Rvs167p; YSC84 has a paralog, LSB3, that arose from the whole genome duplication
YLL015W	S000003938	BPT1	4680	12	115863	EVO11_7_	snp	G	C	50	16	Clone variant, promoter	Bile Pigment Transporter	ABC type transmembrane transporter of MRP/CFTR family; found in vacuolar membrane, involved in the transport of unconjugated bilirubin and in heavy metal detoxification via glutathione conjugates, along with Ycf1p
YJR032W	S000003793	CPR7	1182	10	492118	EVO11_7_	snp	G	C	50	38	Clone variant, nonsynonymous	Cyclosporin-sensitive Proline Rotamase	Peptidyl-prolyl cis-trans isomerase (cyclophilin); catalyzes the cis-trans isomerization of peptide bonds N-terminal to proline residues; binds to Hsp82p and contributes to chaperone activity; plays a role in determining prion variants
YJL090C	S000003626	DPB11	2295	10	263273	EVO11_7_	snp	T	A	100	32	Clone variant, nonsynonymous	DNA Polymerase B (II)	DNA replication initiation protein; loads DNA pol epsilon onto pre-replication complexes at origins; checkpoint sensor recruited to stalled replication forks by the checkpoint clamp complex where it activates Mec1p; along with Rfa1p, binds to ultrafine anaphase bridges in mitotic cells and prevents accumulation of chromatin bridges by stimulating the Mec1p kinase and suppressing homologous recomb…
YDR211W	S000002619	GCD6	2139	4	885266	EVO11_7_	snp	G	A	63	38	Clone variant, nonsynonymous	General Control Derepressed	Catalytic epsilon subunit of the translation initiation factor eIF2B; eIF2B is the guanine-nucleotide exchange factor for eIF2; activity subsequently regulated by phosphorylated eIF2; first identified as a negative regulator of GCN4 expression; forms cytoplasmic foci upon DNA replication stress
YDR309C	S000002717	GIC2	1152	4	1080650	EVO11_7_	snp	C	G	37	19	Clone variant, promoter	GTPase Interactive Component	Redundant rho-like GTPase Cdc42p effector; involved in initiation of budding and cellular polarization; interacts with Cdc42p via the Cdc42/Rac-interactive binding (CRIB) domain and with PI(4,5)P2 via a polybasic region; GIC2 has a paralog, GIC1, that arose from the whole genome duplication
YOL151W	S000005511	GRE2	1029	15	43011	EVO11_7_	indel	T	-GTTTCTTCCAAATATATCCATGCTCTCGGTGTGCCACTTCTGGG	35	43	Clone variant, promoter	Genes de Respuesta a Estres (stress responsive genes)	3-methylbutanal reductase and NADPH-dependent methylglyoxal reductase; stress induced (osmotic, ionic, oxidative, heat shock and heavy metals); regulated by the HOG pathway; restores resistance to glycolaldehyde by coupling reduction of glycolaldehyde to ethylene glycol and oxidation of NADPH to NADP+; protein abundance increases in response to DNA replication stress; methylglyoxal reductase (NAD…
YJL091C	S000003627	GWT1	1473	10	263273	EVO11_7_	snp	T	A	100	32	Clone variant, promoter	GPI-anchored Wall protein Transfer	Protein involved in the inositol acylation of GlcN-PI; the inositol acylation of glucosaminyl phosphatidylinositol (GlcN-PI) forms glucosaminyl(acyl)phosphatidylinositol (GlcN(acyl)PI), an intermediate in the biosynthesis of glycosylphosphatidylinositol (GPI) anchors
YER039C	S000000841	HVG1	750	5	228584	EVO11_7_	snp	A	G	65	26	Clone variant, synonoymous	Homologous to VRG4	Protein of unknown function; HVG1 has a paralog, VRG4, that arose from the whole genome duplication
YER038C	S000000840	KRE29	1395	5	228584	EVO11_7_	snp	A	G	65	26	Clone variant, promoter	Killer toxin REsistant	Subunit of the SMC5-SMC6 complex; this complex is involved in removal of X-shaped DNA structures that arise between sister chromatids during DNA replication and repair; heterozygous mutant shows haploinsufficiency in K1 killer toxin resistance
YGR264C	S000003496	MES1	2256	7	1021434	EVO11_7_	snp	T	C	49	37	Clone variant, nonsynonymous	MEthionyl-tRNA Synthetase	Methionyl-tRNA synthetase; forms a complex with Gus1p, a glutamyl-tRNA synthetase, and Arc1p, which increases the catalytic efficiency of both synthetases; involved in the nuclear export of tRNAs; mutations in human ortholog MARS is associated with pediatric pulmonary alveolar proteinosis, interstitial lung and liver disease, and Charcot-Marie-Tooth disease; human MARS gene can complement the yea…
YDR432W	S000002840	NPL3	1245	4	1329720	EVO11_7_	indel	C	-AGAGGTGGATTTGGTGGTCCA	64	22	Clone variant, nonsynonymous	Nuclear Protein Localization	RNA-binding protein; promotes elongation, regulates termination, and carries poly(A) mRNA from nucleus to cytoplasm; represses translation initiation by binding eIF4G; required for pre-mRNA splicing; interacts with E3 ubiquitin ligase Bre1p, linking histone ubiquitination to mRNA processing; may have role in telomere maintenance; dissociation from mRNAs promoted by Mtr10p; phosphorylated by Sky1p…
YNL056W	S000005001	OCA2	594	14	517697	EVO11_7_	snp	G	A	40	35	Clone variant, nonsynonymous	Oxidant-induced Cell cycle Arrest	Protein of unknown function; similar to predicted tyrosine phosphatases Oca1p and Siw14p; green fluorescent protein (GFP)-fusion protein localizes to the cytoplasm; YNL056W is not an essential gene
YDL076C	S000002234	RXT3	885	4	321462	EVO11_7_	snp	C	T	53	40	Clone variant, synonoymous		Component of the Rpd3L histone deacetylase complex; involved in histone deacetylation; protein abundance increases in response to DNA replication stress
YOR228C	S000005754	S000005754	909	15	767096	EVO11_7_	snp	T	C	40	45	Clone variant, synonoymous	Mdm10 Complementing Protein	Mitochondrial protein of unknown function involved in lipid homeostasis; integral membrane protein that localizes to the mitochondrial outer membrane; involved in mitochondrial morphology; interacts genetically with MDM10, and other members of the ERMES complex; contains five predicted transmembrane domains
YOL004W	S000005364	SIN3	4611	15	319819	EVO11_7_	indel	C	+A	50	22	Clone variant, nonsynonymous	Switch INdependent	Component of both the Rpd3S and Rpd3L histone deacetylase complexes; involved in transcriptional repression and activation of diverse processes, including mating-type switching and meiosis; involved in the maintenance of chromosomal integrity
YLR249W	S000004239	YEF3	3135	12	636550	EVO11_7_	indel	G	-TT	75	8	Clone variant, promoter	Yeast Elongation Factor	Translation elongation factor 3; contains two ABC cassettes; binds and hydrolyzes ATP; YEF3 has a paralog, HEF3, that arose from the whole genome duplication
YPR024W	S000006228	YME1	2244	16	610912	EVO11_7_	snp	G	C	52	29	Clone variant, nonsynonymous	Yeast Mitochondrial Escape	Catalytic subunit of i-AAA protease complex; complex is located in mitochondrial inner membrane; responsible for degradation of unfolded or misfolded mitochondrial gene products; serves as nonconventional translocation motor to pull PNPase into intermembrane space; also has role in intermembrane space protein folding; mutation causes elevated rate of mitochondrial turnover; human homolog YME1L1 c…
YBR059C	S000000263	AKL1	3327	2	357270	EVO12_12_	snp	G	C	45	47	Clone variant, nonsynonymous	Ark family Kinase-Like protein	Ser/Thr protein kinase; phosphorylates Pan1p, Sla1p and Ent1p to negatively regulate endocytosis in response to membrane stress; regulates actin cytoskeleton organization and clathrin-dependent endocytosis; phosphorylated and inhibited by upstream kinase, Fpk1p; member, along with Ark1p and Prk1p, of the Ark kinase family
YJR109C	S000003870	CPA2	3357	10	630315	EVO12_12_	snp	C	A	45	53	Clone variant, nonsynonymous	Carbamyl Phosphate synthetase A	Large subunit of carbamoyl phosphate synthetase; carbamoyl phosphate synthetase catalyzes a step in the synthesis of citrulline, an arginine precursor
YDR052C	S000002459	DBF4	2115	4	560959	EVO12_12_	snp	G	T	44	32	Clone variant, promoter	DumbBell Former	Regulatory subunit of Cdc7p-Dbf4p kinase complex; required for Cdc7p kinase activity and initiation of DNA replication; phosphorylates the Mcm2-7 family of proteins; cell cycle regulated; relative distribution to the nucleus increases upon DNA replication stress; co-expression of human CDC7 and DBF4 complements single cdc7 or dbf4 null mutations or the cdc7 dbf4 double null mutation
YLR056W	S000004046	ERG3	1098	12	253266	EVO12_12_	indel	T	+A	59	32	Clone variant, promoter	ERGosterol biosynthesis	C-5 sterol desaturase; glycoprotein that catalyzes the introduction of a C-5(6) double bond into episterol, a precursor in ergosterol biosynthesis; transcriptionally down-regulated when ergosterol is in excess; mutants are viable, but cannot grow on non-fermentable carbon sources; substrate of HRD ubiquitin ligase; mutation is functionally complemented by human SC5D
YGR243W	S000003475	FMP43	441	7	976674	EVO12_12_	snp	G	A	74	35	Clone variant, promoter	Mitochondrial Pyruvate Carrier	Highly conserved subunit of the mitochondrial pyruvate carrier (MPC); expressed during growth on nonfermentable carbon sources, and heterodimerizes with Mpc1p to form the respiratory isoform of MPC; MPC localizes to the mitochondrial inner membrane and mediates pyruvate uptake; MPC3 paralog, MPC2, heterodimerizes with Mpc1p to form the fermentative MPC isoform; protein abundance increases in resp…
YDR062W	S000002469	LCB2	1686	4	576035	EVO12_12_	snp	T	A	37	51	Clone variant, promoter	Long-Chain Base	Component of serine palmitoyltransferase; responsible along with Lcb1p for the first committed step in sphingolipid synthesis, which is the condensation of serine with palmitoyl-CoA to form 3-ketosphinganine
YMR177W	S000004789	MMT1	1533	13	616809	EVO12_12_	snp	C	T	100	61	Clone variant, nonsynonymous	Mitochondrial Metal Transporter	Putative metal transporter involved in mitochondrial iron accumulation; MMT1 has a paralog, MMT2, that arose from the whole genome duplication
YKL062W	S000001545	MSN4	1893	11	322687	EVO12_12_	snp	C	G	59	32	Clone variant, promoter	Multicopy suppressor of SNF1 mutation	Stress-responsive transcriptional activator; activated in stochastic pulses of nuclear localization in response to various stress conditions; binds DNA at stress response elements of responsive genes, inducing gene expression; involved in diauxic shift
YDL105W	S000002263	NSE4	1209	4	271940	EVO12_12_	snp	G	T	42	64	Clone variant, promoter	Non-SMC Element	Component of the SMC5-SMC6 complex; this complex plays a key role in the removal of X-shaped DNA structures that arise between sister chromatids during DNA replication and repair
YDL106C	S000002264	PHO2	1680	4	271940	EVO12_12_	snp	G	T	42	64	Clone variant, promoter	PHOsphate metabolism	Homeobox transcription factor; regulatory targets include genes involved in phosphate metabolism; binds cooperatively with Pho4p to the PHO5 promoter; phosphorylation of Pho2p facilitates interaction with Pho4p; relocalizes to the cytosol in response to hypoxia
YML032C	S000004494	RAD52	1416	13	212601	EVO12_12_	indel	T	-G	50	30	Clone variant, nonsynonymous	RADiation sensitive	Protein that stimulates strand exchange; stimulates strand exchange by facilitating Rad51p binding to single-stranded DNA; anneals complementary single-stranded DNA; involved in the repair of double-strand breaks in DNA during vegetative growth and meiosis and UV induced sister chromatid recombination
YAR007C	S000000065	RFA1	1866	1	157376	EVO12_12_	snp	C	A	100	42	Clone variant, nonsynonymous	Replication Factor A	Subunit of heterotrimeric Replication Protein A (RPA); RPA is a highly conserved single-stranded DNA binding protein involved in DNA replication, repair, and recombination; RPA protects against inappropriate telomere recombination, and upon telomere uncapping, prevents cell proliferation by a checkpoint-independent pathway; role in DNA catenation/decatenation pathway of chromosome disentangling; …
YCL073C	S000000575	S000000575	1848	3	7708	EVO12_12_	snp	T	G	59	22	Clone variant, synonoymous	Glutathione EXchanger	Proton:glutathione antiporter; localized to the vacuolar and plasma membranes; imports glutathione from the vacuole and exports it through the plasma membrane; has a role in resistance to oxidative stress and modulation of the PKA pathway; GEX1 has a paralog, GEX2, that arose from a segmental duplication
YLR055C	S000004045	SPT8	1809	12	253266	EVO12_12_	indel	T	+A	59	32	Clone variant, promoter	SuPpressor of Ty	Subunit of the SAGA transcriptional regulatory complex; not present in SAGA-like complex SLIK/SALSA; required for SAGA-mediated inhibition at some promoters
YNL025C	S000004970	SSN8	972	14	584513	EVO12_12_	snp	C	A	46	54	Clone variant, nonsynonymous	Suppressor of SNf1	Cyclin-like component of the RNA polymerase II holoenzyme; involved in phosphorylation of the RNA polymerase II C-terminal domain; forms a kinase-cyclin pair in the RNAPII holoenzyme with Ssn3p; required for both entry into and execution of the meiotic program; involved in glucose repression and telomere maintenance; cyclin homolog 35% identical to human cyclin C
YBR058C-A	S000007521	TSC3	243	2	357270	EVO12_12_	snp	G	C	45	47	Clone variant, promoter	Temperature-sensitive Suppressors of Csg2 mutants	Protein that stimulates the activity of serine palmitoyltransferase; involved in sphingolipid biosynthesis; Lcb1p and Lcb2p are the two components of serine palmitoyltransferase
YML041C	S000004505	VPS71	843	13	196140	EVO12_12_	snp	G	T	73	66	Clone variant, promoter	Vacuolar Protein Sorting	Nucleosome-binding component of the SWR1 complex; SWR1 exchanges histone variant H2AZ (Htz1p) for chromatin-bound histone H2A; required for vacuolar protein sorting
YGR241C	S000003473	YAP1802	1707	7	976674	EVO12_12_	snp	G	A	74	35	Clone variant, promoter	Yeast Assembly Polypeptide	Protein of the AP180 family, involved in clathrin cage assembly; binds Pan1p and clathrin; YAP1802 has a paralog, YAP1801, that arose from the whole genome duplication
YDR135C	S000002542	YCF1	4548	4	723236	EVO12_12_	snp	C	A	49	47	Clone variant, nonsynonymous	Yeast Cadmium Factor	Vacuolar glutathione S-conjugate transporter; ABC-C transporter of the ATP-binding cassette family; required for vacuole fusion; forms stable complexes with vacuole fusion machinery; regulates Vam7p recruitment to vacuoles; role in detoxifying metals (Cd, Hg, As); transports GSSG that is not immediately reduced in cytosol to vacuole; transports unconjugated bilirubin, selenodigluthatione, oxidize…
YLR272C	S000004262	YCS4	3531	12	687471	EVO12_12_	indel	G	+A	67	6	Clone variant, promoter	Yeast Condensin Subunit	Subunit of the condensin complex; required for establishment and maintenance of chromosome condensation, chromosome segregation, chromatin binding of condensin, tRNA gene clustering at the nucleolus, and silencing at the mating type locus; required for replication slow zone (RSZ) breakage following Mec1p inactivation
YJR108W	S000003869	ABM1	372	10	629041	EVO12_2_	snp	C	A	48	44	Clone variant, nonsynonymous	Aberrant Microtubules	Protein of unknown function; required for normal microtubule organization
YBR108W	S000000312	AIM3	2844	2	456805	EVO12_2_	snp	A	C	69	16	Clone variant, nonsynonymous	Altered Inheritance rate of Mitochondria	Protein that inhibits barbed-end actin filament elongation; interacts with Rvs167p; null mutant is viable and displays elevated frequency of mitochondrial genome loss
YDR530C	S000002938	APA2	978	4	1496777	EVO12_2_	snp	T	C	51	37	Clone variant, other	AP4A phosphorylase	Diadenosine 5',5'''-P1,P4-tetraphosphate phosphorylase II; AP4A phosphorylase involved in catabolism of bis(5'-nucleosidyl) tetraphosphates; APA2 has a paralog, APA1, that arose from the whole genome duplication
YDR350C	S000002758	ATP22	2055	4	1175877	EVO12_2_	snp	A	G	56	16	Clone variant, other	ATPase synthase	Specific translational activator for the mitochondrial ATP6 mRNA; Atp6p encodes a subunit of F1F0 ATP synthase; localized to the mitochondrial inner membrane
YLR114C	S000004104	AVL9	2295	12	376603	EVO12_2_	indel	A	+T	39	18	Clone variant, nonsynonymous	Apl2 Vps1 Lethal	Conserved protein involved in exocytic transport from the Golgi; mutation is synthetically lethal with apl2 vps1 double mutation; member of a protein superfamily with orthologs in diverse organisms; relocalizes from bud neck to cytoplasm upon DNA replication stress
YER157W	S000000959	COG3	2406	5	485163	EVO12_2_	snp	G	C	59	27	Clone variant, nonsynonymous	Conserved Oligomeric Golgi complex	Essential component of the conserved oligomeric Golgi complex; a cytosolic tethering complex (Cog1p through Cog8p) that functions in protein trafficking to mediate fusion of transport vesicles to Golgi compartments
YJR109C	S000003870	CPA2	3357	10	630315	EVO12_2_	snp	C	A	56	16	Clone variant, nonsynonymous	Carbamyl Phosphate synthetase A	Large subunit of carbamoyl phosphate synthetase; carbamoyl phosphate synthetase catalyzes a step in the synthesis of citrulline, an arginine precursor
YLR056W	S000004046	ERG3	1098	12	253266	EVO12_2_	indel	T	+A	65	17	Clone variant, promoter	ERGosterol biosynthesis	C-5 sterol desaturase; glycoprotein that catalyzes the introduction of a C-5(6) double bond into episterol, a precursor in ergosterol biosynthesis; transcriptionally down-regulated when ergosterol is in excess; mutants are viable, but cannot grow on non-fermentable carbon sources; substrate of HRD ubiquitin ligase; mutation is functionally complemented by human SC5D
YOR123C	S000005649	LEO1	1395	15	553771	EVO12_2_	indel	T	-C	48	21	Clone variant, nonsynonymous	LEft Open reading frame	Component of the Paf1 complex; which associates with RNA polymerase II and is involved in histone methylation; plays a role in regulating Ty1 transposition; involved in transcription elongation as demonstrated by the G-less-based run-on (GLRO) assay
YAL024C	S000000022	LTE1	4308	1	104421	EVO12_2_	snp	C	A	47	17	Clone variant, nonsynonymous	Low Temperature Essential	Protein similar to GDP/GTP exchange factors; without detectable GEF activity; required for asymmetric localization of Bfa1p at daughter-directed spindle pole bodies and for mitotic exit at low temperatures
YDR034C	S000002441	LYS14	2373	4	511473	EVO12_2_	snp	A	C	54	13	Clone variant, nonsynonymous	LYSine requiring	Transcriptional activator involved in regulating lysine biosynthesis; involved in the regulation of genes of the lysine biosynthesis pathway; requires 2-aminoadipate semialdehyde as co-inducer
YKL221W	S000001704	MCH2	1422	11	7255	EVO12_2_	indel	G	-C	55	20	Clone variant, nonsynonymous	MonoCarboxylate permease Homologue	Protein with similarity to mammalian monocarboxylate permeases; monocarboxylate permeases are involved in transport of monocarboxylic acids across the plasma membrane but mutant is not deficient in monocarboxylate transport
YJL096W	S000003632	MRPL49	486	10	246454	EVO12_2_	snp	G	A	57	23	Clone variant, promoter	Mitochondrial Ribosomal Protein, Large subunit	Mitochondrial ribosomal protein of the large subunit
YDL085W	S000002243	NDE2	1638	4	304928	EVO12_2_	snp	G	A	43	21	Clone variant, other	NADH Dehydrogenase, External	Mitochondrial external NADH dehydrogenase; catalyzes the oxidation of cytosolic NADH; Nde1p and Nde2p are involved in providing the cytosolic NADH to the mitochondrial respiratory chain; NDE2 has a paralog, NDE1, that arose from the whole genome duplication
YDL105W	S000002263	NSE4	1209	4	271940	EVO12_2_	snp	G	T	48	27	Clone variant, promoter	Non-SMC Element	Component of the SMC5-SMC6 complex; this complex plays a key role in the removal of X-shaped DNA structures that arise between sister chromatids during DNA replication and repair
YDL106C	S000002264	PHO2	1680	4	271940	EVO12_2_	snp	G	T	48	27	Clone variant, promoter	PHOsphate metabolism	Homeobox transcription factor; regulatory targets include genes involved in phosphate metabolism; binds cooperatively with Pho4p to the PHO5 promoter; phosphorylation of Pho2p facilitates interaction with Pho4p; relocalizes to the cytosol in response to hypoxia
YJL097W	S000003633	PHS1	654	10	246454	EVO12_2_	snp	G	A	57	23	Clone variant, other	PTPLA Homolog involved in Sphingolipid biosynthesis 1	Essential 3-hydroxyacyl-CoA dehydratase of the ER membrane; involved in elongation of very long-chain fatty acids; evolutionarily conserved, similar to mammalian PTPLA and PTPLB; involved in sphingolipid biosynthesis and protein trafficking
YDR529C	S000002937	QCR7	384	4	1496777	EVO12_2_	snp	T	C	51	37	Clone variant, promoter	ubiQuinol-cytochrome C oxidoReductase	Subunit 7 of ubiquinol cytochrome-c reductase (Complex III); Complex III is a component of the mitochondrial inner membrane electron transport chain; oriented facing the mitochondrial matrix; N-terminus appears to play a role in complex assembly
YML091C	S000004556	RPM2	3609	13	91095	EVO12_2_	snp	A	C	55	11	Clone variant, promoter	RNase P Mitochondrial	Protein subunit of mitochondrial RNase P; has roles in nuclear transcription, cytoplasmic and mitochondrial RNA processing, and mitochondrial translation; distributed to mitochondria, cytoplasmic processing bodies, and the nucleus
YER064C	S000000866	S000000866	1518	5	284249	EVO12_2_	indel	G	+T	54	24	Clone variant, promoter	VHt1 Regulator	Non-essential nuclear protein; null mutation has global effects on transcription; VHR2 has a paralog, VHR1, that arose from the whole genome duplication; relative distribution to the nucleus increases upon DNA replication stress
YJL185C	S000003721	S000003721	882	10	82336	EVO12_2_	snp	T	C	62	13	Clone variant, nonsynonymous	AuTophaGy related	Pex3p interacting protein, required for pexophagy; interacts with Atg8p and Atg11p; mRNA is weakly cell cycle regulated, peaking in G2 phase; YJL185C is a non-essential gene
YJL074C	S000003610	SMC3	3693	10	301691	EVO12_2_	snp	C	A	69	13	Clone variant, nonsynonymous	Stability of MiniChromosomes	Subunit of the multiprotein cohesin complex; required for sister chromatid cohesion in mitotic cells; also required, with Rec8p, for cohesion and recombination during meiosis; phylogenetically conserved SMC chromosomal ATPase family member
YLR055C	S000004045	SPT8	1809	12	253266	EVO12_2_	indel	T	+A	65	17	Clone variant, promoter	SuPpressor of Ty	Subunit of the SAGA transcriptional regulatory complex; not present in SAGA-like complex SLIK/SALSA; required for SAGA-mediated inhibition at some promoters
YDL084W	S000002242	SUB2	1341	4	304928	EVO12_2_	snp	G	A	43	21	Clone variant, promoter	SUppressor of Brr1-1	Component of the TREX complex required for nuclear mRNA export; member of the DEAD-box RNA helicase superfamily and is involved in early and late steps of spliceosome assembly; homolog of the human splicing factor hUAP56; relocalizes from nucleus to cytoplasm upon DNA replication stress
YDR135C	S000002542	YCF1	4548	4	723236	EVO12_2_	snp	C	A	50	24	Clone variant, nonsynonymous	Yeast Cadmium Factor	Vacuolar glutathione S-conjugate transporter; ABC-C transporter of the ATP-binding cassette family; required for vacuole fusion; forms stable complexes with vacuole fusion machinery; regulates Vam7p recruitment to vacuoles; role in detoxifying metals (Cd, Hg, As); transports GSSG that is not immediately reduced in cytosol to vacuole; transports unconjugated bilirubin, selenodigluthatione, oxidize…
YFR007W	S000001903	YFH7	1062	6	158735	EVO12_2_	snp	C	G	58	40	Clone variant, promoter		Putative kinase with similarity to the PRK/URK/PANK kinase subfamily; the PRK/URK/PANK subfamily of P-loop kinases is also known as phosphoribulokinase/uridine kinase/bacterial pantothenate kinase
YJR108W	S000003869	ABM1	372	10	629041	EVO12_3_	snp	C	A	59	56	Clone variant, nonsynonymous	Aberrant Microtubules	Protein of unknown function; required for normal microtubule organization
YDR530C	S000002938	APA2	978	4	1498014	EVO12_3_	indel	A	-T	45	20	Clone variant, promoter	AP4A phosphorylase	Diadenosine 5',5'''-P1,P4-tetraphosphate phosphorylase II; AP4A phosphorylase involved in catabolism of bis(5'-nucleosidyl) tetraphosphates; APA2 has a paralog, APA1, that arose from the whole genome duplication
YLR114C	S000004104	AVL9	2295	12	376603	EVO12_3_	indel	A	+T	52	29	Clone variant, nonsynonymous	Apl2 Vps1 Lethal	Conserved protein involved in exocytic transport from the Golgi; mutation is synthetically lethal with apl2 vps1 double mutation; member of a protein superfamily with orthologs in diverse organisms; relocalizes from bud neck to cytoplasm upon DNA replication stress
YNL271C	S000005215	BNI1	5862	14	133612	EVO12_3_	snp	G	A	52	27	Clone variant, nonsynonymous	Bud Neck Involved	Formin; polarisome component; nucleates the formation of linear actin filaments, involved in cell processes such as budding and mitotic spindle orientation which require the formation of polarized actin cables; recruited to the division site in a Glc7p/Ref2p dependent manner following release of Bnr1p; functionally redundant with BNR1
YNL271C	S000005215	BNI1	5862	14	133613	EVO12_3_	snp	T	G	52	27	Clone variant, nonsynonymous	Bud Neck Involved	Formin; polarisome component; nucleates the formation of linear actin filaments, involved in cell processes such as budding and mitotic spindle orientation which require the formation of polarized actin cables; recruited to the division site in a Glc7p/Ref2p dependent manner following release of Bnr1p; functionally redundant with BNR1
YGR188C	S000003420	BUB1	3066	7	874640	EVO12_3_	snp	G	C	56	25	Clone variant, nonsynonymous	Budding Uninhibited by Benzimidazole	Protein kinase involved in the cell cycle checkpoint into anaphase; in complex with Mad1p and Bub3p, prevents progression into anaphase in presence of spindle damage; Cdc28p-mediated phosphorylation at Bub1p-T566 is important for degradation in anaphase and adaptation of checkpoint to prolonged mitotic arrest; associates with centromere DNA via Skp1p; involved in Sgo1p relocalization in response …
YDR531W	S000002939	CAB1	1104	4	1498014	EVO12_3_	indel	A	-T	45	20	Clone variant, promoter	Coenzyme A Biosynthesis	Pantothenate kinase, ATP:D-pantothenate 4'-phosphotransferase; catalyzes the first committed step in the universal biosynthetic pathway for synthesis of coenzyme A (CoA); transcriptionally regulated by Upc2p via a sterol response element
YBR007C	S000000211	DSF2	2211	2	251592	EVO12_3_	indel	C	-T	57	23	Clone variant, promoter	Deletion Suppressor of mptFive/pufFive mutation	Deletion suppressor of mpt5 mutation; relocalizes from bud neck to cytoplasm upon DNA replication stress
YML008C	S000004467	ERG6	1152	13	251660	EVO12_3_	indel	G	-A	38	24	Clone variant, other	ERGosterol biosynthesis	Delta(24)-sterol C-methyltransferase; converts zymosterol to fecosterol in the ergosterol biosynthetic pathway by methylating position C-24; localized to lipid particles, the plasma membrane-associated endoplasmic reticulum, and the mitochondrial outer membrane
YOR123C	S000005649	LEO1	1395	15	553771	EVO12_3_	indel	T	-C	51	49	Clone variant, nonsynonymous	LEft Open reading frame	Component of the Paf1 complex; which associates with RNA polymerase II and is involved in histone methylation; plays a role in regulating Ty1 transposition; involved in transcription elongation as demonstrated by the G-less-based run-on (GLRO) assay
YAL024C	S000000022	LTE1	4308	1	104421	EVO12_3_	snp	C	A	42	38	Clone variant, nonsynonymous	Low Temperature Essential	Protein similar to GDP/GTP exchange factors; without detectable GEF activity; required for asymmetric localization of Bfa1p at daughter-directed spindle pole bodies and for mitotic exit at low temperatures
YDR034C	S000002441	LYS14	2373	4	511473	EVO12_3_	snp	A	C	48	27	Clone variant, nonsynonymous	LYSine requiring	Transcriptional activator involved in regulating lysine biosynthesis; involved in the regulation of genes of the lysine biosynthesis pathway; requires 2-aminoadipate semialdehyde as co-inducer
YKL221W	S000001704	MCH2	1422	11	7255	EVO12_3_	indel	G	-C	44	32	Clone variant, nonsynonymous	MonoCarboxylate permease Homologue	Protein with similarity to mammalian monocarboxylate permeases; monocarboxylate permeases are involved in transport of monocarboxylic acids across the plasma membrane but mutant is not deficient in monocarboxylate transport
YML009C	S000004468	MRPL39	213	13	251660	EVO12_3_	indel	G	-A	38	24	Clone variant, promoter	Mitochondrial Ribosomal Protein, Large subunit	Mitochondrial ribosomal protein of the large subunit
YJL096W	S000003632	MRPL49	486	10	246454	EVO12_3_	snp	G	A	52	23	Clone variant, promoter	Mitochondrial Ribosomal Protein, Large subunit	Mitochondrial ribosomal protein of the large subunit
YDL105W	S000002263	NSE4	1209	4	271940	EVO12_3_	snp	G	T	43	35	Clone variant, promoter	Non-SMC Element	Component of the SMC5-SMC6 complex; this complex plays a key role in the removal of X-shaped DNA structures that arise between sister chromatids during DNA replication and repair
YJL041W	S000003577	NSP1	2590	10	365948	EVO12_3_	snp	G	C	52	27	Clone variant, synonoymous	NucleoSkeletal-like Protein	FG-nucleoporin component of central core of the nuclear pore complex; also part of the nuclear pore complex (NPC) nuclear basket; contributes directly to nucleocytoplasmic transport and maintenance of the NPC permeability barrier; found in stable complex with Nup82p, Gle2p and two other FG-nucleoporins (Nup159p and Nup116p); also found in stable complex with Nic96p and two other FG-nucleoproteins…
YBR001C	S000000205	NTH2	2343	2	239514	EVO12_3_	snp	T	G	75	24	Clone variant, nonsynonymous	Neutral TreHalase	Putative neutral trehalase, required for thermotolerance; may mediate resistance to other cellular stresses; NTH2 has a paralog, NTH1, that arose from the whole genome duplication
YDL106C	S000002264	PHO2	1680	4	271940	EVO12_3_	snp	G	T	43	35	Clone variant, promoter	PHOsphate metabolism	Homeobox transcription factor; regulatory targets include genes involved in phosphate metabolism; binds cooperatively with Pho4p to the PHO5 promoter; phosphorylation of Pho2p facilitates interaction with Pho4p; relocalizes to the cytosol in response to hypoxia
YJL097W	S000003633	PHS1	654	10	246454	EVO12_3_	snp	G	A	52	23	Clone variant, other	PTPLA Homolog involved in Sphingolipid biosynthesis 1	Essential 3-hydroxyacyl-CoA dehydratase of the ER membrane; involved in elongation of very long-chain fatty acids; evolutionarily conserved, similar to mammalian PTPLA and PTPLB; involved in sphingolipid biosynthesis and protein trafficking
YML032C	S000004494	RAD52	1416	13	212601	EVO12_3_	indel	T	-G	57	23	Clone variant, nonsynonymous	RADiation sensitive	Protein that stimulates strand exchange; stimulates strand exchange by facilitating Rad51p binding to single-stranded DNA; anneals complementary single-stranded DNA; involved in the repair of double-strand breaks in DNA during vegetative growth and meiosis and UV induced sister chromatid recombination
YAR007C	S000000065	RFA1	1866	1	157376	EVO12_3_	snp	C	A	67	24	Clone variant, nonsynonymous	Replication Factor A	Subunit of heterotrimeric Replication Protein A (RPA); RPA is a highly conserved single-stranded DNA binding protein involved in DNA replication, repair, and recombination; RPA protects against inappropriate telomere recombination, and upon telomere uncapping, prevents cell proliferation by a checkpoint-independent pathway; role in DNA catenation/decatenation pathway of chromosome disentangling; …
YAR007C	S000000065	RFA1	1866	1	157506	EVO12_3_	snp	T	G	44	32	Clone variant, nonsynonymous	Replication Factor A	Subunit of heterotrimeric Replication Protein A (RPA); RPA is a highly conserved single-stranded DNA binding protein involved in DNA replication, repair, and recombination; RPA protects against inappropriate telomere recombination, and upon telomere uncapping, prevents cell proliferation by a checkpoint-independent pathway; role in DNA catenation/decatenation pathway of chromosome disentangling; …
YML091C	S000004556	RPM2	3609	13	91095	EVO12_3_	snp	A	C	44	18	Clone variant, promoter	RNase P Mitochondrial	Protein subunit of mitochondrial RNase P; has roles in nuclear transcription, cytoplasmic and mitochondrial RNA processing, and mitochondrial translation; distributed to mitochondria, cytoplasmic processing bodies, and the nucleus
YJL185C	S000003721	S000003721	882	10	82336	EVO12_3_	snp	T	C	58	33	Clone variant, nonsynonymous	AuTophaGy related	Pex3p interacting protein, required for pexophagy; interacts with Atg8p and Atg11p; mRNA is weakly cell cycle regulated, peaking in G2 phase; YJL185C is a non-essential gene
YJL074C	S000003610	SMC3	3693	10	301691	EVO12_3_	snp	C	A	35	20	Clone variant, nonsynonymous	Stability of MiniChromosomes	Subunit of the multiprotein cohesin complex; required for sister chromatid cohesion in mitotic cells; also required, with Rec8p, for cohesion and recombination during meiosis; phylogenetically conserved SMC chromosomal ATPase family member
YBR223C	S000000427	TDP1	1635	2	669568	EVO12_3_	snp	C	A	100	28	Clone variant, synonoymous	Tyrosyl-DNA Phosphodiesterase	Tyrosyl-DNA phosphodiesterase I; hydrolyzes 3' and 5'-phosphotyrosyl bonds; involved in the repair of DNA lesions created by topo I and topo II; mutations in the human homolog, TDP1, result in the a neurodegenerative disease, spinocerebellar ataxia with axonal neuropathy (SCAN1); yeast cells and human rhabdomyosarcoma lines that overexpress TDP1 both exhibit elevated dosage chromosomal instabilit…
YML088W	S000004553	UFO1	2007	13	91969	EVO12_3_	snp	G	A	56	18	Clone variant, promoter	UV-F-box-HO	F-box receptor protein; subunit of the Skp1-Cdc53-F-box receptor (SCF) E3 ubiquitin ligase complex; binds to phosphorylated Ho endonuclease, allowing its ubiquitination by SCF and subsequent degradation
YNL197C	S000005141	WHI3	1986	14	267986	EVO12_3_	snp	G	A	45	38	Clone variant, nonsynonymous	WHIskey	RNA binding protein that sequesters CLN3 mRNA in cytoplasmic foci; regulates genes involved in the cell cycle, sister chromatid cohesion, and stress response; acts as a cytoplasmic retention factor for Cdc28p and associated cyclins; regulates cell fate and dose-dependently regulates the critical cell size required for passage through Start; Tpk1p (PKA) mediated phosphorylation (S568) inhibits Whi…
YDR135C	S000002542	YCF1	4548	4	723236	EVO12_3_	snp	C	A	48	31	Clone variant, nonsynonymous	Yeast Cadmium Factor	Vacuolar glutathione S-conjugate transporter; ABC-C transporter of the ATP-binding cassette family; required for vacuole fusion; forms stable complexes with vacuole fusion machinery; regulates Vam7p recruitment to vacuoles; role in detoxifying metals (Cd, Hg, As); transports GSSG that is not immediately reduced in cytosol to vacuole; transports unconjugated bilirubin, selenodigluthatione, oxidize…
YJR108W	S000003869	ABM1	372	10	629041	EVO12_4_	snp	C	A	45	100	Clone variant, nonsynonymous	Aberrant Microtubules	Protein of unknown function; required for normal microtubule organization
YLR114C	S000004104	AVL9	2295	12	376603	EVO12_4_	indel	A	+T	35	43	Clone variant, nonsynonymous	Apl2 Vps1 Lethal	Conserved protein involved in exocytic transport from the Golgi; mutation is synthetically lethal with apl2 vps1 double mutation; member of a protein superfamily with orthologs in diverse organisms; relocalizes from bud neck to cytoplasm upon DNA replication stress
YNL271C	S000005215	BNI1	5862	14	133612	EVO12_4_	snp	G	A	61	44	Clone variant, nonsynonymous	Bud Neck Involved	Formin; polarisome component; nucleates the formation of linear actin filaments, involved in cell processes such as budding and mitotic spindle orientation which require the formation of polarized actin cables; recruited to the division site in a Glc7p/Ref2p dependent manner following release of Bnr1p; functionally redundant with BNR1
YNL271C	S000005215	BNI1	5862	14	133613	EVO12_4_	snp	T	G	61	44	Clone variant, nonsynonymous	Bud Neck Involved	Formin; polarisome component; nucleates the formation of linear actin filaments, involved in cell processes such as budding and mitotic spindle orientation which require the formation of polarized actin cables; recruited to the division site in a Glc7p/Ref2p dependent manner following release of Bnr1p; functionally redundant with BNR1
YPR057W	S000006261	BRR1	1026	16	672253	EVO12_4_	indel	G	+A	50	48	Clone variant, promoter	Bad Response to Refrigeration	snRNP protein component of spliceosomal snRNPs; required for pre-mRNA splicing and snRNP biogenesis; in null mutant newly-synthesized snRNAs are destabilized and 3'-end processing is slowed
YGR188C	S000003420	BUB1	3066	7	874640	EVO12_4_	snp	G	C	57	35	Clone variant, nonsynonymous	Budding Uninhibited by Benzimidazole	Protein kinase involved in the cell cycle checkpoint into anaphase; in complex with Mad1p and Bub3p, prevents progression into anaphase in presence of spindle damage; Cdc28p-mediated phosphorylation at Bub1p-T566 is important for degradation in anaphase and adaptation of checkpoint to prolonged mitotic arrest; associates with centromere DNA via Skp1p; involved in Sgo1p relocalization in response …
YER157W	S000000959	COG3	2406	5	485163	EVO12_4_	snp	G	C	35	55	Clone variant, nonsynonymous	Conserved Oligomeric Golgi complex	Essential component of the conserved oligomeric Golgi complex; a cytosolic tethering complex (Cog1p through Cog8p) that functions in protein trafficking to mediate fusion of transport vesicles to Golgi compartments
YJR109C	S000003870	CPA2	3357	10	630315	EVO12_4_	snp	C	A	60	48	Clone variant, nonsynonymous	Carbamyl Phosphate synthetase A	Large subunit of carbamoyl phosphate synthetase; carbamoyl phosphate synthetase catalyzes a step in the synthesis of citrulline, an arginine precursor
YHR068W	S000001110	DYS1	1164	8	233313	EVO12_4_	indel	G	-A	46	13	Clone variant, other	DeoxyhYpusine Synthase	Deoxyhypusine synthase; catalyzes formation of deoxyhypusine, the first step in hypusine biosynthesis; triggers posttranslational hypusination of translation elongation factor eIF-5A and regulates its intracellular levels; tetrameric; human homolog DHPS allows growth of yeast haploid dys1 null mutant after sporulation of heterozygous diploid
YGL001C	S000002969	ERG26	1050	7	496728	EVO12_4_	indel	T	+A	71	14	Clone variant, promoter	ERGosterol biosynthesis	C-3 sterol dehydrogenase; catalyzes the second of three steps required to remove two C-4 methyl groups from an intermediate in ergosterol biosynthesis; human homolog NSDHL implicated in CK syndrome, and can complement yeast null mutant; molecular target of natural product and antifungal compound FR171456
YLR056W	S000004046	ERG3	1098	12	253266	EVO12_4_	indel	T	+A	37	59	Clone variant, promoter	ERGosterol biosynthesis	C-5 sterol desaturase; glycoprotein that catalyzes the introduction of a C-5(6) double bond into episterol, a precursor in ergosterol biosynthesis; transcriptionally down-regulated when ergosterol is in excess; mutants are viable, but cannot grow on non-fermentable carbon sources; substrate of HRD ubiquitin ligase; mutation is functionally complemented by human SC5D
YDR458C	S000002866	HEH2	1992	4	1380043	EVO12_4_	snp	C	G	60	30	Clone variant, other	Helix-Extension-Helix domain	Inner nuclear membrane (INM) protein; contains helix-extension-helix (HEH) motif, nuclear localization signal sequence; targeting to the INM requires the Srp1p-Kap95p karyopherins and the Ran cycle; HEH2 has a paralog, SRC1, that arose from the whole genome duplication
YOR123C	S000005649	LEO1	1395	15	553771	EVO12_4_	indel	T	-C	62	52	Clone variant, nonsynonymous	LEft Open reading frame	Component of the Paf1 complex; which associates with RNA polymerase II and is involved in histone methylation; plays a role in regulating Ty1 transposition; involved in transcription elongation as demonstrated by the G-less-based run-on (GLRO) assay
YAL024C	S000000022	LTE1	4308	1	104421	EVO12_4_	snp	C	A	56	45	Clone variant, nonsynonymous	Low Temperature Essential	Protein similar to GDP/GTP exchange factors; without detectable GEF activity; required for asymmetric localization of Bfa1p at daughter-directed spindle pole bodies and for mitotic exit at low temperatures
YDR034C	S000002441	LYS14	2373	4	511473	EVO12_4_	snp	A	C	35	49	Clone variant, nonsynonymous	LYSine requiring	Transcriptional activator involved in regulating lysine biosynthesis; involved in the regulation of genes of the lysine biosynthesis pathway; requires 2-aminoadipate semialdehyde as co-inducer
YKL221W	S000001704	MCH2	1422	11	7255	EVO12_4_	indel	G	-C	49	55	Clone variant, nonsynonymous	MonoCarboxylate permease Homologue	Protein with similarity to mammalian monocarboxylate permeases; monocarboxylate permeases are involved in transport of monocarboxylic acids across the plasma membrane but mutant is not deficient in monocarboxylate transport
YJL096W	S000003632	MRPL49	486	10	246454	EVO12_4_	snp	G	A	42	57	Clone variant, promoter	Mitochondrial Ribosomal Protein, Large subunit	Mitochondrial ribosomal protein of the large subunit
YDL105W	S000002263	NSE4	1209	4	271940	EVO12_4_	snp	G	T	49	80	Clone variant, promoter	Non-SMC Element	Component of the SMC5-SMC6 complex; this complex plays a key role in the removal of X-shaped DNA structures that arise between sister chromatids during DNA replication and repair
YJL041W	S000003577	NSP1	2590	10	365948	EVO12_4_	snp	G	C	49	49	Clone variant, synonoymous	NucleoSkeletal-like Protein	FG-nucleoporin component of central core of the nuclear pore complex; also part of the nuclear pore complex (NPC) nuclear basket; contributes directly to nucleocytoplasmic transport and maintenance of the NPC permeability barrier; found in stable complex with Nup82p, Gle2p and two other FG-nucleoporins (Nup159p and Nup116p); also found in stable complex with Nic96p and two other FG-nucleoproteins…
YBR001C	S000000205	NTH2	2343	2	239514	EVO12_4_	snp	T	G	63	56	Clone variant, nonsynonymous	Neutral TreHalase	Putative neutral trehalase, required for thermotolerance; may mediate resistance to other cellular stresses; NTH2 has a paralog, NTH1, that arose from the whole genome duplication
YDL106C	S000002264	PHO2	1680	4	271940	EVO12_4_	snp	G	T	49	80	Clone variant, promoter	PHOsphate metabolism	Homeobox transcription factor; regulatory targets include genes involved in phosphate metabolism; binds cooperatively with Pho4p to the PHO5 promoter; phosphorylation of Pho2p facilitates interaction with Pho4p; relocalizes to the cytosol in response to hypoxia
YJL198W	S000003734	PHO90	2646	10	60681	EVO12_4_	indel	G	+T	41	17	Clone variant, promoter	PHOsphate metabolism	Low-affinity phosphate transporter; acts upstream of Pho81p in regulation of the PHO pathway; deletion of pho84, pho87, pho89, pho90, and pho91 causes synthetic lethality; transcription independent of Pi and Pho4p activity; overexpression results in vigorous growth; PHO90 has a paralog, PHO87, that arose from the whole genome duplication
YJL097W	S000003633	PHS1	654	10	246454	EVO12_4_	snp	G	A	42	57	Clone variant, other	PTPLA Homolog involved in Sphingolipid biosynthesis 1	Essential 3-hydroxyacyl-CoA dehydratase of the ER membrane; involved in elongation of very long-chain fatty acids; evolutionarily conserved, similar to mammalian PTPLA and PTPLB; involved in sphingolipid biosynthesis and protein trafficking
YML032C	S000004494	RAD52	1416	13	212601	EVO12_4_	indel	T	-G	51	35	Clone variant, nonsynonymous	RADiation sensitive	Protein that stimulates strand exchange; stimulates strand exchange by facilitating Rad51p binding to single-stranded DNA; anneals complementary single-stranded DNA; involved in the repair of double-strand breaks in DNA during vegetative growth and meiosis and UV induced sister chromatid recombination
YAR007C	S000000065	RFA1	1866	1	157376	EVO12_4_	snp	C	A	48	48	Clone variant, nonsynonymous	Replication Factor A	Subunit of heterotrimeric Replication Protein A (RPA); RPA is a highly conserved single-stranded DNA binding protein involved in DNA replication, repair, and recombination; RPA protects against inappropriate telomere recombination, and upon telomere uncapping, prevents cell proliferation by a checkpoint-independent pathway; role in DNA catenation/decatenation pathway of chromosome disentangling; …
YAR007C	S000000065	RFA1	1866	1	157506	EVO12_4_	snp	T	G	49	39	Clone variant, nonsynonymous	Replication Factor A	Subunit of heterotrimeric Replication Protein A (RPA); RPA is a highly conserved single-stranded DNA binding protein involved in DNA replication, repair, and recombination; RPA protects against inappropriate telomere recombination, and upon telomere uncapping, prevents cell proliferation by a checkpoint-independent pathway; role in DNA catenation/decatenation pathway of chromosome disentangling; …
YML091C	S000004556	RPM2	3609	13	91095	EVO12_4_	snp	A	C	47	32	Clone variant, promoter	RNase P Mitochondrial	Protein subunit of mitochondrial RNase P; has roles in nuclear transcription, cytoplasmic and mitochondrial RNA processing, and mitochondrial translation; distributed to mitochondria, cytoplasmic processing bodies, and the nucleus
YER064C	S000000866	S000000866	1518	5	284249	EVO12_4_	indel	G	+T	54	48	Clone variant, promoter	VHt1 Regulator	Non-essential nuclear protein; null mutation has global effects on transcription; VHR2 has a paralog, VHR1, that arose from the whole genome duplication; relative distribution to the nucleus increases upon DNA replication stress
YJL185C	S000003721	S000003721	882	10	82336	EVO12_4_	snp	T	C	52	58	Clone variant, nonsynonymous	AuTophaGy related	Pex3p interacting protein, required for pexophagy; interacts with Atg8p and Atg11p; mRNA is weakly cell cycle regulated, peaking in G2 phase; YJL185C is a non-essential gene
YJL074C	S000003610	SMC3	3693	10	301691	EVO12_4_	snp	C	A	50	36	Clone variant, nonsynonymous	Stability of MiniChromosomes	Subunit of the multiprotein cohesin complex; required for sister chromatid cohesion in mitotic cells; also required, with Rec8p, for cohesion and recombination during meiosis; phylogenetically conserved SMC chromosomal ATPase family member
YLR055C	S000004045	SPT8	1809	12	253266	EVO12_4_	indel	T	+A	37	59	Clone variant, promoter	SuPpressor of Ty	Subunit of the SAGA transcriptional regulatory complex; not present in SAGA-like complex SLIK/SALSA; required for SAGA-mediated inhibition at some promoters
YPR056W	S000006260	TFB4	1017	16	672253	EVO12_4_	indel	G	+A	50	48	Clone variant, other	Transcription Factor B subunit 4	Subunit of TFIIH complex; involved in transcription initiation, similar to 34 kDa subunit of human TFIIH; interacts with Ssl1p
YER011W	S000000813	TIR1	765	5	175658	EVO12_4_	indel	A	-CTTCTTCTGCTGCCTCAAGCTCTTCTGAAGCTAAGT	71	24	Clone variant, nonsynonymous	TIp1-Related	Cell wall mannoprotein; expression is downregulated at acidic pH and induced by cold shock and anaerobiosis; abundance is increased in cells cultured without shaking; member of the Srp1p/Tip1p family of serine-alanine-rich proteins
YML088W	S000004553	UFO1	2007	13	91969	EVO12_4_	snp	G	A	50	36	Clone variant, promoter	UV-F-box-HO	F-box receptor protein; subunit of the Skp1-Cdc53-F-box receptor (SCF) E3 ubiquitin ligase complex; binds to phosphorylated Ho endonuclease, allowing its ubiquitination by SCF and subsequent degradation
YNL197C	S000005141	WHI3	1986	14	267986	EVO12_4_	snp	G	A	57	49	Clone variant, nonsynonymous	WHIskey	RNA binding protein that sequesters CLN3 mRNA in cytoplasmic foci; regulates genes involved in the cell cycle, sister chromatid cohesion, and stress response; acts as a cytoplasmic retention factor for Cdc28p and associated cyclins; regulates cell fate and dose-dependently regulates the critical cell size required for passage through Start; Tpk1p (PKA) mediated phosphorylation (S568) inhibits Whi…
YDR135C	S000002542	YCF1	4548	4	723236	EVO12_4_	snp	C	A	41	64	Clone variant, nonsynonymous	Yeast Cadmium Factor	Vacuolar glutathione S-conjugate transporter; ABC-C transporter of the ATP-binding cassette family; required for vacuole fusion; forms stable complexes with vacuole fusion machinery; regulates Vam7p recruitment to vacuoles; role in detoxifying metals (Cd, Hg, As); transports GSSG that is not immediately reduced in cytosol to vacuole; transports unconjugated bilirubin, selenodigluthatione, oxidize…
YBR170C	S000000374	NPL4	1743	2	578144	EVO13_3_	snp	G	T	43	44	Clone variant, promoter	Nuclear Protein Localization	Substrate-recruiting cofactor of the Cdc48p-Npl4p-Ufd1p segregase; assists Cdc48p in the dislocation of misfolded, polyubiquitinated ERAD substrates that are subsequently delivered to the proteasome for degradation; also involved in the regulated destruction of resident ER membrane proteins, such as HMG-CoA reductase (Hmg1/2p) and cytoplasmic proteins (Fbp1p); role in mobilizing membrane bound tr…
YBR171W	S000000375	SEC66	621	2	578144	EVO13_3_	snp	G	T	43	44	Clone variant, promoter	SECretory	Non-essential subunit of Sec63 complex; with Sec61 complex, Kar2p/BiP and Lhs1p forms a channel competent for SRP-dependent and post-translational SRP-independent protein targeting and import into the ER; other members are Sec63p, Sec62p, and Sec72p
YDL239C	S000002398	ADY3	2373	4	26388	EVO13_4_	indel	T	+A	83	30	Clone variant, other	Accumulation of DYads	Protein required for spore wall formation; subunit of leading edge protein (LEP) complex (Ssp1-Ady3-Don1-Irc10) that forms ring-like structure at leading edge of prospore membrane during meiosis II; mediates assembly of LEP complex, formation of ring-like structure via interaction with spindle pole body components, and prospore membrane maturation; potentially phosphorylated by Cdc28p; ADY3 has a…
Q0110	S000007271	BI2	2040	17	36296	EVO13_4_	indel	G	-A	70	20	Clone variant, promoter		Mitochondrial mRNA maturase with a role in splicing; encoded by both exon and intron sequences of partially processed COB mRNA
Q0115	S000007272	BI3	3726	17	36296	EVO13_4_	indel	G	-A	70	20	Clone variant, promoter		Mitochondrial mRNA maturase; forms a complex with Mrs1p to mediate splicing of the bI3 intron of the COB gene; encoded by both exon and intron sequences of partially processed COB mRNA
Q0120	S000007273	BI4	5712	17	36296	EVO13_4_	indel	G	-A	70	20	Clone variant, promoter		Mitochondrial mRNA maturase; forms a complex with Nam2p to mediate splicing of the bI4 intron of the COB gene; encoded by both exon and intron sequences of partially processed COB mRNA
Q0105	S000007270	COB	7108	17	36296	EVO13_4_	indel	G	-A	70	20	Clone variant, promoter	CytochrOme B	Cytochrome b; mitochondrially-encoded subunit of ubiquinol-cytochrome c reductase complex which includes Cobp, Rip1p, Cyt1p, Cor1p, Qcr2p, Qcr6p, Qcr7p, Qcr8p, Qcr9p, and Qcr10p; number of introns varies between strains from 0 to 6, with most having 5
YJL082W	S000003618	IML2	2196	10	282371	EVO13_4_	snp	G	C	52	56	Clone variant, nonsynonymous	Increased Minichromosome Loss	Protein required for clearance of inclusion bodies; localizes to the inclusion bodies formed under protein misfolding stress; the authentic, non-tagged protein is detected in highly purified mitochondria in high-throughput studies; protein abundance increases in response to DNA replication stress; IML2 has a paralog, YKR018C, that arose from the whole genome duplication
YOR109W	S000005635	INP53	3324	15	527608	EVO13_4_	snp	C	G	41	27	Clone variant, nonsynonymous	INositol polyphosphate 5-Phosphatase	Polyphosphatidylinositol phosphatase; dephosphorylates multiple phosphatidylinositol phosphates; involved in trans Golgi network-to-early endosome pathway; hyperosmotic stress causes translocation to actin patches; contains Sac1 and 5-ptase domains; INP53 has a paralog, INP52, that arose from the whole genome duplication
YMR024W	S000004626	MRPL3	1173	13	321767	EVO13_4_	snp	C	A	48	44	Clone variant, promoter	Mitochondrial Ribosomal Protein, Large subunit	Mitochondrial ribosomal protein of the large subunit; located in close proximity to the polypeptide exit channel of the ribosome; mutations in human homolog MRPL44 cause childhood cardiomyopathy; human MRPL44 deficiency results in inefficient assembly of the mitochondrial ribosome, and in tissue-specific respiratory chain deficiency, manifesting as either Complex I+Complex IV or Complex IV defici…
YMR076C	S000004681	PDS5	3834	13	420578	EVO13_4_	snp	A	G	38	29	Clone variant, promoter	Precocious Dissociation of Sisters	Cohesion maintenance factor; involved in sister chromatid condensation and cohesion; colocalizes with cohesin on chromosomes; performs its cohesin maintenance function in pre-anaphase cells by protecting the integrity of the cohesion complex; also required during meiosis; relocalizes to the cytosol in response to hypoxia
YDR013W	S000002420	PSF1	627	4	473678	EVO13_4_	snp	C	A	60	35	Clone variant, nonsynonymous	Partner of Sld Five	Subunit of the GINS complex (Sld5p, Psf1p, Psf2p, Psf3p); complex is localized to DNA replication origins and implicated in assembly of the DNA replication machinery
YDR014W	S000002421	RAD61	1944	4	473678	EVO13_4_	snp	C	A	60	35	Clone variant, promoter	RADiation sensitive	Subunit of a complex that inhibits sister chromatid cohesion; also negatively regulates chromosome condensation; inhibited by Eco1p-acetylated cohesin subunits Smc3p and Mcd1p; binds Smc3p ATPase head of cohesin; related to the human Wapl protein that controls the association of cohesin with chromatin
YCR106W	S000000703	RDS1	2499	3	311990	EVO13_4_	snp	C	G	49	43	Clone variant, nonsynonymous	Regulator of Drug Sensitivity	Putative zinc cluster transcription factor; involved in conferring resistance to cycloheximide
YLR039C	S000004029	RIC1	3171	12	228383	EVO13_4_	snp	T	G	54	28	Clone variant, synonoymous	RIbosome Control	Protein involved in retrograde transport to the cis-Golgi network; forms heterodimer with Rgp1p that acts as a GTP exchange factor for Ypt6p; involved in transcription of rRNA and ribosomal protein genes
YOR021C	S000005547	S000005547	642	15	374085	EVO13_4_	snp	G	T	56	34	Clone variant, promoter	Spout Family Methyltransferase 1	SPOUT methyltransferase; catalyzes omega-monomethylation of Rps3p on Arg-146; not an essential gene; predicted to be involved in rRNA processing and ribosome biogenesis and in biopolymer catabolism
YOR022C	S000005548	S000005548	2148	15	374085	EVO13_4_	snp	G	T	56	34	Clone variant, nonsynonymous	DDHD Domain-containing Lipase	DDHD domain-containing phospholipase A1; mitochondrial matrix enzyme with sn-1-specific activity, hydrolyzing cardiolipin, PE, PC, PG and PA; implicated in remodeling of mitochondrial phospholipids; antagonistically regulated by Aft1p and Aft2p; in humans, mutations in DDHD1 and DDHD2 genes cause specific types of hereditary spastic paraplegia, while DDL1-defective yeast share similar phenotypes …
YNL243W	S000005187	SLA2	2907	14	188821	EVO13_4_	snp	C	T	55	22	Clone variant, nonsynonymous	Synthetic Lethal with ABP1	Adaptor protein that links actin to clathrin and endocytosis; involved in membrane cytoskeleton assembly and cell polarization; present in the actin cortical patch of the emerging bud tip; dimer in vivo
YBR253W	S000000457	SRB6	366	2	723662	EVO13_4_	indel	C	+A	39	18	Clone variant, other	Suppressor of RNA polymerase B	Subunit of the RNA polymerase II mediator complex; associates with core polymerase subunits to form the RNA polymerase II holoenzyme; essential for transcriptional regulation
YBL088C	S000000184	TEL1	8364	2	53340	EVO13_4_	snp	C	A	59	27	Clone variant, synonoymous	TELomere maintenance	Protein kinase primarily involved in telomere length regulation; contributes to cell cycle checkpoint control in response to DNA damage; acts with Red1p and Mec1p to promote interhomolog recombination by phosphorylation of Hop1; functionally redundant with Mec1p; regulates P-body formation induced by replication stress; homolog of human ataxia-telangiectasia mutated (ATM) gene
YBR254C	S000000458	TRS20	528	2	723662	EVO13_4_	indel	C	+A	39	18	Clone variant, other	TRapp Subunit	Core component of transport protein particle (TRAPP) complexes I-III; TRAPPs are multimeric guanine nucleotide-exchange factors for GTPase Ypt1p, regulating ER-Golgi traffic (TRAPPI), intra-Golgi traffic (TRAPPII), endosome-Golgi traffic (TRAPPII and III) and autophagy (TRAPPIII); mutation leads to defects in endocytic recycling, block in sporulation/meiosis; mutations in human homolog TRAPPC2 ca…
YNL197C	S000005141	WHI3	1986	14	268307	EVO13_4_	snp	G	T	49	37	Clone variant, nonsynonymous	WHIskey	RNA binding protein that sequesters CLN3 mRNA in cytoplasmic foci; regulates genes involved in the cell cycle, sister chromatid cohesion, and stress response; acts as a cytoplasmic retention factor for Cdc28p and associated cyclins; regulates cell fate and dose-dependently regulates the critical cell size required for passage through Start; Tpk1p (PKA) mediated phosphorylation (S568) inhibits Whi…
YDL239C	S000002398	ADY3	2373	4	26388	EVO13_6_	indel	T	+A	74	19	Clone variant, other	Accumulation of DYads	Protein required for spore wall formation; subunit of leading edge protein (LEP) complex (Ssp1-Ady3-Don1-Irc10) that forms ring-like structure at leading edge of prospore membrane during meiosis II; mediates assembly of LEP complex, formation of ring-like structure via interaction with spindle pole body components, and prospore membrane maturation; potentially phosphorylated by Cdc28p; ADY3 has a…
YJL020C	S000003557	BBC1	3474	10	401399	EVO13_6_	snp	T	C	100	47	Clone variant, synonoymous	Bni1 synthetic lethal and Bee1 (las17) Complex member	Protein possibly involved in assembly of actin patches; interacts with an actin assembly factor Las17p and with the SH3 domains of Type I myosins Myo3p and Myo5p; localized predominantly to cortical actin patches
YGR041W	S000003273	BUD9	1644	7	577131	EVO13_6_	snp	A	T	53	53	Clone variant, promoter	BUD site selection	Protein involved in bud-site selection; mutant has increased aneuploidy tolerance; diploid mutants display a unipolar budding pattern instead of the wild-type bipolar pattern, and bud at the distal pole; BUD9 has a paralog, BUD8, that arose from the whole genome duplication
YBL045C	S000000141	COR1	1374	2	133952	EVO13_6_	indel	C	+T	41	34	Clone variant, other	CORe protein of QH2 cytochrome c reductase	Core subunit of the ubiquinol-cytochrome c reductase complex; the ubiquinol-cytochrome c reductase complex (bc1 complex) is a component of the mitochondrial inner membrane electron transport chain
YJR109C	S000003870	CPA2	3357	10	631614	EVO13_6_	snp	G	C	73	63	Clone variant, nonsynonymous	Carbamyl Phosphate synthetase A	Large subunit of carbamoyl phosphate synthetase; carbamoyl phosphate synthetase catalyzes a step in the synthesis of citrulline, an arginine precursor
YER004W	S000000806	FMP52	696	5	159399	EVO13_6_	snp	G	T	50	32	Clone variant, promoter	Found in Mitochondrial Proteome	Protein of unknown function; localized to the mitochondrial outer membrane; induced by treatment with 8-methoxypsoralen and UVA irradiation
YMR250W	S000004862	GAD1	1758	13	770560	EVO13_6_	indel	A	+T	46	35	Clone variant, promoter	GlutAmate Decarboxylase	Glutamate decarboxylase; converts glutamate into gamma-aminobutyric acid (GABA) during glutamate catabolism; involved in response to oxidative stress
YLR256W	S000004246	HAP1	4509	12	647519	EVO13_6_	snp	C	A	100	36	Clone variant, nonsynonymous	Heme Activator Protein	Zinc finger transcription factor; involved in the complex regulation of gene expression in response to levels of heme and oxygen; localizes to the mitochondrion as well as to the nucleus; the S288C sequence differs from other strain backgrounds due to a Ty1 insertion in the carboxy terminus
YDL087C	S000002245	LUC7	786	4	301745	EVO13_6_	snp	C	A	47	49	Clone variant, promoter	Lethal Unless Cap-binding complex is produced	Essential protein associated with the U1 snRNP complex; splicing factor involved in recognition of 5' splice site; contains two zinc finger motifs; N-terminal zinc finger binds pre-mRNA; relocalizes to the cytosol in response to hypoxia
YOR310C	S000005837	NOP58	1536	15	896651	EVO13_6_	indel	T	-A	100	19	Clone variant, other	NucleOlar Protein of 58 kDa	Protein involved in producing mature rRNAs and snoRNAs; involved in pre-rRNA processing, 18S rRNA synthesis, and snoRNA synthesis; component of the small subunit processome complex, which is required for processing of pre-18S rRNA
YJR072C	S000003833	NPA3	1158	10	572214	EVO13_6_	snp	T	A	36	73	Clone variant, promoter	Nucleolar Preribosomal Associated	Member of the conserved GPN-loop GTPase family; has a role in transport of RNA polymerase II to the nucleus; exhibits GTP-dependent binding to PolII; has ATPase activity; involved in sister chromatid cohesion; phosphorylated by the Pcl1p-Pho85p kinase complex; human homolog XAB1 interacts with human RNA polymerase II; protein abundance increases in response to DNA replication stress
YJR073C	S000003834	OPI3	621	10	572214	EVO13_6_	snp	T	A	36	73	Clone variant, other	OverProducer of Inositol	Methylene-fatty-acyl-phospholipid synthase; catalyzes the last two steps in phosphatidylcholine biosynthesis; also known as phospholipid methyltransferase
YDR490C	S000002898	PKH1	2301	4	1431767	EVO13_6_	snp	A	T	55	47	Clone variant, other	Pkb-activating Kinase Homolog	Serine/threonine protein kinase; involved in sphingolipid-mediated signaling pathway that controls endocytosis; activates Ypk1p and Ykr2p, components of signaling cascade required for maintenance of cell wall integrity; contains a PH-like domain; redundant with Pkh2p; PKH1 has a paralog, PKH2, that arose from the whole genome duplication
YER003C	S000000805	PMI40	1383	5	159399	EVO13_6_	snp	G	T	50	32	Clone variant, promoter	PhosphoMannose Isomerase	Mannose-6-phosphate isomerase; catalyzes the interconversion of fructose-6-P and mannose-6-P; required for early steps in protein mannosylation
YBL046W	S000000142	PSY4	1326	2	133952	EVO13_6_	indel	C	+T	41	34	Clone variant, other	Platinum SensitivitY	Regulatory subunit of protein phosphatase PP4; presence of Psy4p in the PP4 complex (along with catalytic subunit Pph3p and Psy2p) is required for dephosphorylation of the histone variant H2AX, but not for dephosphorylation of Rad53p, during recovery from the DNA damage checkpoint; localization is cell-cycle dependent and regulated by Cdc28p phosphorylation; required for cisplatin resistance; hom…
YDR489W	S000002897	SLD5	885	4	1431767	EVO13_6_	snp	A	T	55	47	Clone variant, nonsynonymous	Synthetic Lethality with Dpb11-1	Subunit of the GINS complex (Sld5p, Psf1p, Psf2p, Psf3p); complex is localized to DNA replication origins and implicated in assembly of the DNA replication machinery
YOR308C	S000005835	SNU66	1764	15	896651	EVO13_6_	indel	T	-A	100	19	Clone variant, promoter	Small NUclear ribonucleoprotein associated	Component of the U4/U6.U5 snRNP complex; involved in pre-mRNA splicing via spliceosome; also required for pre-5S rRNA processing and may act in concert with Rnh70p; has homology to human SART-1
YDR324C	S000002732	UTP4	2331	4	1114912	EVO13_6_	snp	G	A	40	30	Clone variant, synonoymous	U Three Protein	Subunit of U3-containing 90S preribosome and SSU processome complexes; involved in production of 18S rRNA and assembly of small ribosomal subunit; member of t-Utp subcomplex involved with transcription of 35S rRNA transcript; Small Subunit processome is also known as SSU processome
YPL120W	S000006041	VPS30	1674	16	323203	EVO13_6_	snp	A	G	38	42	Clone variant, synonoymous	Vacuolar Protein Sorting	Subunit of phosphatidylinositol (PtdIns) 3-kinase complexes I and II; Complex I is essential in autophagy, Complex II is required for vacuolar protein sorting; required for overflow degradation of misfolded proteins when ERAD is saturated; C-terminus has novel globular fold essential for autophagy through the targeting of the PI3-kinase complex I to the pre-autophagosomal structure; ortholog of h…
YGL249W	S000003218	ZIP2	2115	7	34401	EVO13_6_	indel	C	-A	50	44	Clone variant, nonsynonymous	ZIPping up meiotic chromosomes	Meiosis-specific protein; involved in normal synaptonemal complex formation and pairing between homologous chromosomes during meiosis; relocalizes from mitochondrion to cytoplasm upon DNA replication stress
YMR243C	S000004856	ZRC1	1329	13	755602	EVO13_6_	snp	T	C	35	46	Clone variant, synonoymous	Zinc Resistance Conferring	Vacuolar membrane zinc transporter; transports zinc from cytosol to vacuole for storage; also has role in resistance to zinc shock resulting from sudden influx of zinc into cytoplasm; human ortholog SLC30A10 functions as a Mn transporter and mutations in SLC30A10 cause neurotoxic accumulation of Mn in liver and brain; ZRC1 has a paralog, COT1, that arose from the whole genome duplication
Q0110	S000007271	BI2	2040	17	36296	EVO13_8_	indel	G	-A	73	22	Clone variant, promoter		Mitochondrial mRNA maturase with a role in splicing; encoded by both exon and intron sequences of partially processed COB mRNA
Q0115	S000007272	BI3	3726	17	36296	EVO13_8_	indel	G	-A	73	22	Clone variant, promoter		Mitochondrial mRNA maturase; forms a complex with Mrs1p to mediate splicing of the bI3 intron of the COB gene; encoded by both exon and intron sequences of partially processed COB mRNA
Q0120	S000007273	BI4	5712	17	36296	EVO13_8_	indel	G	-A	73	22	Clone variant, promoter		Mitochondrial mRNA maturase; forms a complex with Nam2p to mediate splicing of the bI4 intron of the COB gene; encoded by both exon and intron sequences of partially processed COB mRNA
Q0105	S000007270	COB	7108	17	36296	EVO13_8_	indel	G	-A	73	22	Clone variant, promoter	CytochrOme B	Cytochrome b; mitochondrially-encoded subunit of ubiquinol-cytochrome c reductase complex which includes Cobp, Rip1p, Cyt1p, Cor1p, Qcr2p, Qcr6p, Qcr7p, Qcr8p, Qcr9p, and Qcr10p; number of introns varies between strains from 0 to 6, with most having 5
YJL085W	S000003621	EXO70	1872	10	273058	EVO13_8_	snp	C	G	50	52	Clone variant, nonsynonymous	EXOcyst	Subunit of the exocyst complex; the exocyst mediates polarized targeting and tethering of post-Golgi secretory vesicles to active sites of exocytosis prior to SNARE-mediated fusion; PtdIns[4,5]P2-binding protein that localizes to exocytic sites in an actin-independent manner, targeting and anchoring the exocyst with Sec3p; involved in exocyst assembly; direct downstream effector of Rho3p and Cdc4…
YNL127W	S000005071	FAR11	2862	14	384739	EVO13_8_	snp	C	G	60	40	Clone variant, nonsynonymous	Factor ARrest	Protein involved in recovery from cell cycle arrest; acts in response to pheromone; also involved in regulation of intra-S DNA damage checkpoint and autophagy; is essential for dephosphorylation of Atg13p; interacts with Far3p, Far7p, Far8p, Far9p, Far10p and with the phosphatases Pph21p, Pph22p and Pph3p; has similarity to the N- and C-termini of N. crassa HAM-2; similar to human Fam40A and Fam4…
YMR250W	S000004862	GAD1	1758	13	770560	EVO13_8_	indel	A	+T	65	37	Clone variant, promoter	GlutAmate Decarboxylase	Glutamate decarboxylase; converts glutamate into gamma-aminobutyric acid (GABA) during glutamate catabolism; involved in response to oxidative stress
YCL066W	S000000571	HMLALPHA1	528	3	14030	EVO13_8_	snp	T	G	56	82	Clone variant, other	Hidden Mat Left ALPHA	Silenced copy of ALPHA1 at HML; ALPHA1 encodes a transcriptional coactivator involved in the regulation of mating-type alpha-specific gene expression
YJL082W	S000003618	IML2	2196	10	282371	EVO13_8_	snp	G	C	44	48	Clone variant, nonsynonymous	Increased Minichromosome Loss	Protein required for clearance of inclusion bodies; localizes to the inclusion bodies formed under protein misfolding stress; the authentic, non-tagged protein is detected in highly purified mitochondria in high-throughput studies; protein abundance increases in response to DNA replication stress; IML2 has a paralog, YKR018C, that arose from the whole genome duplication
YOR109W	S000005635	INP53	3324	15	527608	EVO13_8_	snp	C	G	52	52	Clone variant, nonsynonymous	INositol polyphosphate 5-Phosphatase	Polyphosphatidylinositol phosphatase; dephosphorylates multiple phosphatidylinositol phosphates; involved in trans Golgi network-to-early endosome pathway; hyperosmotic stress causes translocation to actin patches; contains Sac1 and 5-ptase domains; INP53 has a paralog, INP52, that arose from the whole genome duplication
YOR155C	S000005681	ISN1	1353	15	627724	EVO13_8_	snp	C	T	45	44	Clone variant, nonsynonymous	IMP-Specific 5'-Nucleotidase	Inosine 5'-monophosphate (IMP)-specific 5'-nucleotidase; catalyzes the breakdown of IMP to inosine; responsible for production of nicotinamide riboside and nicotinic acid riboside; expression positively regulated by nicotinic acid and glucose availability; does not show similarity to known 5'-nucleotidases from other organisms
YMR024W	S000004626	MRPL3	1173	13	321767	EVO13_8_	snp	C	A	44	48	Clone variant, promoter	Mitochondrial Ribosomal Protein, Large subunit	Mitochondrial ribosomal protein of the large subunit; located in close proximity to the polypeptide exit channel of the ribosome; mutations in human homolog MRPL44 cause childhood cardiomyopathy; human MRPL44 deficiency results in inefficient assembly of the mitochondrial ribosome, and in tissue-specific respiratory chain deficiency, manifesting as either Complex I+Complex IV or Complex IV defici…
YOR153W	S000005679	PDR5	4536	15	620426	EVO13_8_	snp	C	T	53	40	Clone variant, synonoymous	Pleiotropic Drug Resistance	Plasma membrane ATP-binding cassette (ABC) transporter; multidrug transporter actively regulated by Pdr1p; also involved in steroid transport, cation resistance, and cellular detoxification during exponential growth; PDR5 has a paralog, PDR15, that arose from the whole genome duplication
YJR043C	S000003804	POL32	1053	10	516708	EVO13_8_	snp	G	A	53	58	Clone variant, nonsynonymous	POLymerase	Third subunit of DNA polymerase delta; involved in chromosomal DNA replication; required for error-prone DNA synthesis in the presence of DNA damage and processivity; forms a complex with Rev3p, Rev7p and Pol31p; interacts with Hys2p, PCNA (Pol30p), and Pol1p
YDR013W	S000002420	PSF1	627	4	473678	EVO13_8_	snp	C	A	50	58	Clone variant, nonsynonymous	Partner of Sld Five	Subunit of the GINS complex (Sld5p, Psf1p, Psf2p, Psf3p); complex is localized to DNA replication origins and implicated in assembly of the DNA replication machinery
YDR014W	S000002421	RAD61	1944	4	473678	EVO13_8_	snp	C	A	50	58	Clone variant, promoter	RADiation sensitive	Subunit of a complex that inhibits sister chromatid cohesion; also negatively regulates chromosome condensation; inhibited by Eco1p-acetylated cohesin subunits Smc3p and Mcd1p; binds Smc3p ATPase head of cohesin; related to the human Wapl protein that controls the association of cohesin with chromatin
YLR039C	S000004029	RIC1	3171	12	228383	EVO13_8_	snp	T	G	51	51	Clone variant, synonoymous	RIbosome Control	Protein involved in retrograde transport to the cis-Golgi network; forms heterodimer with Rgp1p that acts as a GTP exchange factor for Ypt6p; involved in transcription of rRNA and ribosomal protein genes
YOR021C	S000005547	S000005547	642	15	374085	EVO13_8_	snp	G	T	45	40	Clone variant, promoter	Spout Family Methyltransferase 1	SPOUT methyltransferase; catalyzes omega-monomethylation of Rps3p on Arg-146; not an essential gene; predicted to be involved in rRNA processing and ribosome biogenesis and in biopolymer catabolism
YOR022C	S000005548	S000005548	2148	15	374085	EVO13_8_	snp	G	T	45	40	Clone variant, nonsynonymous	DDHD Domain-containing Lipase	DDHD domain-containing phospholipase A1; mitochondrial matrix enzyme with sn-1-specific activity, hydrolyzing cardiolipin, PE, PC, PG and PA; implicated in remodeling of mitochondrial phospholipids; antagonistically regulated by Aft1p and Aft2p; in humans, mutations in DDHD1 and DDHD2 genes cause specific types of hereditary spastic paraplegia, while DDL1-defective yeast share similar phenotypes …
YGR271W	S000003503	SLH1	5904	7	1036358	EVO13_8_	indel	C	-A	55	67	Clone variant, nonsynonymous	SKI2-Like Helicase	Putative RNA helicase related to Ski2p; involved in translation inhibition of non-poly(A) mRNAs; required for repressing propagation of dsRNA viruses
YLL021W	S000003944	SPA2	4401	12	105416	EVO13_8_	indel	T	+ATA	42	19	Clone variant, other	Spindle Pole Antigen	Component of the polarisome; functions in actin cytoskeletal organization during polarized growth; acts as a scaffold for Mkk1p and Mpk1p cell wall integrity signaling components; potential Cdc28p substrate; coding sequence contains length polymorphisms in different strains; SPA2 has a paralog, SPH1, that arose from the whole genome duplication
YJL087C	S000003623	TRL1	2484	10	273058	EVO13_8_	snp	C	G	50	52	Clone variant, promoter	tRNA Ligase	tRNA ligase; required for tRNA splicing and for both splicing and translation of HAC1 mRNA in the UPR; has phosphodiesterase, polynucleotide kinase, and ligase activities; localized at the inner nuclear envelope and cytoplasm
YNL197C	S000005141	WHI3	1986	14	268307	EVO13_8_	snp	G	T	43	47	Clone variant, nonsynonymous	WHIskey	RNA binding protein that sequesters CLN3 mRNA in cytoplasmic foci; regulates genes involved in the cell cycle, sister chromatid cohesion, and stress response; acts as a cytoplasmic retention factor for Cdc28p and associated cyclins; regulates cell fate and dose-dependently regulates the critical cell size required for passage through Start; Tpk1p (PKA) mediated phosphorylation (S568) inhibits Whi…
YGL021W	S000002989	ALK1	2283	7	456357	EVO15_1_	snp	A	G	39	28	Clone variant, nonsynonymous		Protein kinase; along with its paralog, ALK2, required for proper spindle positioning and nuclear segregation following mitotic arrest, proper organization of cell polarity factors in mitosis, proper localization of formins and polarity factors, and survival in cells that activate spindle assembly checkpoint; phosphorylated in response to DNA damage; ALK1 has a paralog, ALK2, that arose from the …
YER155C	S000000957	BEM2	6504	5	480555	EVO15_1_	snp	T	A	37	30	Clone variant, nonsynonymous	Bud EMergence	Rho GTPase activating protein (RhoGAP); involved in the control of cytoskeleton organization and cellular morphogenesis; required for bud emergence; potential GAP for Rho4p
YLR103C	S000004093	CDC45	1953	12	344842	EVO15_1_	snp	C	A	100	33	Clone variant, nonsynonymous	Cell Division Cycle	DNA replication initiation factor; recruited to MCM pre-RC complexes at replication origins; promotes release of MCM from Mcm10p, recruits elongation machinery; binds tightly to ssDNA, which disrupts interaction with the MCM helicase and stalls it during replication stress; mutants in human homolog may cause velocardiofacial and DiGeorge syndromes
YOL145C	S000005505	CTR9	3234	15	52201	EVO15_1_	indel	T	+C	65	17	Clone variant, nonsynonymous	Cln Three (CLN3) Requiring	Component of the Paf1p complex involved in transcription elongation; binds to and modulates the activity of RNA polymerases I and II; required for expression of a subset of genes, including cyclin genes; involved in SER3 repression by helping to maintain SRG1 transcription-dependent nucleosome occupancy; contains TPR repeats
YER166W	S000000968	DNF1	4716	5	516504	EVO15_1_	snp	G	A	51	39	Clone variant, synonoymous	Drs2 Neo1 Family	Aminophospholipid translocase (flippase); type 4 P-type ATPase; involved in phospholipid translocation, contributing to endocytosis, protein transport, and cellular polarization; localizes primarily to the plasma membrane; localizes to the shmoo tip where it has a redundant role in the cellular response to mating pheromone; DNF1 has a paralog, DNF2, that arose from the whole genome duplication
YDR440W	S000002848	DOT1	1749	4	1343955	EVO15_1_	indel	T	-A	87	23	Clone variant, nonsynonymous	Disruptor Of Telomeric silencing	Nucleosomal histone H3-Lys79 methylase; methylation is required for telomeric silencing, meiotic checkpoint control, and DNA damage response
YIL094C	S000001356	LYS12	1116	9	186598	EVO15_1_	snp	C	G	57	30	Clone variant, nonsynonymous	LYSine requiring	Homo-isocitrate dehydrogenase; an NAD-linked mitochondrial enzyme required for the fourth step in the biosynthesis of lysine, in which homo-isocitrate is oxidatively decarboxylated to alpha-ketoadipate
YJR042W	S000003803	NUP85	2235	10	514508	EVO15_1_	snp	T	C	56	27	Clone variant, nonsynonymous	NUclear Pore	Subunit of the Nup84p subcomplex of the nuclear pore complex (NPC); contributes to nucleocytoplasmic transport and NPC biogenesis and is involved in establishment of a normal nucleocytoplasmic concentration gradient of the GTPase Gsp1p; also plays roles in several processes that may require localization of genes or chromosomes at the nuclear periphery, including double-strand break repair, transc…
YGL023C	S000002991	PIB2	1908	7	452447	EVO15_1_	snp	C	T	50	10	Clone variant, promoter	PhosphatidylInositol(3)-phosphate Binding	Protein of unknown function; contains FYVE domain; similar to Fab1 and Vps27
YIL095W	S000001357	PRK1	2433	9	186598	EVO15_1_	snp	C	G	57	30	Clone variant, other	p53 Regulatory Kinase	Ser/Thr protein kinase; regulates the organization and function of the actin cytoskeleton; inhibits clathrin-mediated endocytosis; phosphorylates the Pan1p and Sla1p subunits of the Pan1p-Sla1p-End3p complex, resulting in inhibition of complex formation; inhibits Scd5p through phosphorylation; phosphorylates Pan1p-interacting proteins, Ent1/2 and Yap1801/2; negatively regulated through autophosph…
YBR238C	S000000442	S000000442	2196	2	697210	EVO15_1_	snp	G	T	56	16	Clone variant, nonsynonymous		Mitochondrial membrane protein; not required for respiratory growth but causes a synthetic respiratory defect in combination with rmd9 mutations; transcriptionally up-regulated by TOR; deletion increases life span; YBR238C has a paralog, RMD9, that arose from the whole genome duplication
YKL178C	S000001661	STE3	1413	11	114024	EVO15_1_	snp	T	C	77	22	Clone variant, synonoymous	STErile	Receptor for a factor pheromone; couples to MAP kinase cascade to mediate pheromone response; transcribed in alpha cells and required for mating by alpha cells, ligand bound receptors endocytosed and recycled to the plasma membrane; GPCR
YIL126W	S000001388	STH1	4080	9	120291	EVO15_1_	snp	C	T	50	16	Clone variant, synonoymous	SNF Two Homolog	ATPase component of the RSC chromatin remodeling complex; required for expression of early meiotic genes; promotes base excision repair in chromatin; essential helicase-related protein homologous to Snf2p
YGL022W	S000002990	STT3	2157	7	452447	EVO15_1_	snp	C	T	50	10	Clone variant, synonoymous	STaurosporine and Temperature sensitive	Subunit of the oligosaccharyltransferase complex of the ER lumen; complex catalyzes asparagine-linked glycosylation of newly synthesized proteins; forms a subcomplex with Ost3p and Ost4p and is directly involved in catalysis
YLR234W	S000004224	TOP3	1971	12	611370	EVO15_1_	snp	C	A	100	13	Clone variant, nonsynonymous	TOPoisomerase	DNA Topoisomerase III; conserved protein that functions in a complex with Sgs1p and Rmi1p to relax single-stranded negatively-supercoiled DNA preferentially; DNA catenation/decatenation activity is stimulated by RPA and Sgs1p-Top3p-Rmi1p; involved in telomere stability and regulation of mitotic recombination
YDR165W	S000002572	TRM82	1335	4	785601	EVO15_1_	snp	T	G	59	22	Clone variant, synonoymous	Transfer RNA Methyltransferase	Noncatalytic subunit of a tRNA methyltransferase complex; Trm8p and Trm82p comprise an enzyme that catalyzes a methyl-transfer from S-adenosyl-l-methionine to the N(7) atom of guanine at position 46 in tRNA; Trm8 lacks catalytic activity if not bound to Trm82p; relocalizes to the cytosol in response to hypoxia; mutation in human ortholog WDR4 causes microcephalic primordial dwarfism
YJR041C	S000003802	URB2	3525	10	514508	EVO15_1_	snp	T	C	56	27	Clone variant, promoter	Unhealthy Ribosome Biogenesis	Protein required for normal metabolism of the rRNA primary transcript; nucleolar protein; proposed to be involved in ribosome biogenesis
YLR131C	S000004121	ACE2	2313	12	405935	EVO15_3_	snp	G	C	46	28	Clone variant, nonsynonymous	Activator of CUP1 Expression	Transcription factor required for septum destruction after cytokinesis; phosphorylation by Cbk1p blocks nuclear exit during M/G1 transition, causing localization to daughter cell nuclei, and also increases Ace2p activity; phosphorylation by Cdc28p and Pho85p prevents nuclear import during cell cycle phases other than cytokinesis; part of RAM network that regulates cellular polarity and morphogene…
YDR214W	S000002622	AHA1	1053	4	893301	EVO15_3_	snp	G	A	43	21	Clone variant, nonsynonymous	Activator of Heat shock protein 90 ATPase	Co-chaperone that binds Hsp82p and activates its ATPase activity; plays a role in determining prion variants; similar to Hch1p; expression is regulated by stresses such as heat shock; protein abundance increases in response to DNA replication stress
YIL040W	S000001302	APQ12	417	9	278348	EVO15_3_	snp	G	T	44	45	Clone variant, other	APical growth revealed by Quantitative morphological analysis	Nuclear envelope/ER integral membrane protein; interacts and functions with Brr6p and Brl1p in lipid homeostasis; mutants are defective in nuclear pore complex biogenesis, nuclear envelope morphology, mRNA export from the nucleus and are sensitive to sterol biosynthesis inhibitors and membrane fluidizing agents; exhibits synthetic lethal genetic interactions with genes involved in lipid metabolism
YLL042C	S000003965	ATG10	504	12	52120	EVO15_3_	snp	A	G	46	46	Clone variant, nonsynonymous	AuTophaGy related	Conserved E2-like conjugating enzyme; mediates formation of the Atg12p-Atg5p conjugate, which is a critical step in autophagy
Q0110	S000007271	BI2	2040	17	36296	EVO15_3_	indel	G	-A	64	25	Clone variant, promoter		Mitochondrial mRNA maturase with a role in splicing; encoded by both exon and intron sequences of partially processed COB mRNA
Q0115	S000007272	BI3	3726	17	36296	EVO15_3_	indel	G	-A	64	25	Clone variant, promoter		Mitochondrial mRNA maturase; forms a complex with Mrs1p to mediate splicing of the bI3 intron of the COB gene; encoded by both exon and intron sequences of partially processed COB mRNA
Q0120	S000007273	BI4	5712	17	36296	EVO15_3_	indel	G	-A	64	25	Clone variant, promoter		Mitochondrial mRNA maturase; forms a complex with Nam2p to mediate splicing of the bI4 intron of the COB gene; encoded by both exon and intron sequences of partially processed COB mRNA
YLR110C	S000004100	CCW12	402	12	370486	EVO15_3_	indel	A	-T	38	13	Clone variant, promoter	Covalently linked Cell Wall protein	Cell wall mannoprotein; plays a role in maintenance of newly synthesized areas of cell wall; localizes to periphery of small buds, septum region of larger buds, and shmoo tip; CCW12 has a paralog, YDR134C, that arose from the whole genome duplication
Q0105	S000007270	COB	7108	17	36296	EVO15_3_	indel	G	-A	64	25	Clone variant, promoter	CytochrOme B	Cytochrome b; mitochondrially-encoded subunit of ubiquinol-cytochrome c reductase complex which includes Cobp, Rip1p, Cyt1p, Cor1p, Qcr2p, Qcr6p, Qcr7p, Qcr8p, Qcr9p, and Qcr10p; number of introns varies between strains from 0 to 6, with most having 5
YDR440W	S000002848	DOT1	1749	4	1343955	EVO15_3_	indel	T	-A	93	54	Clone variant, nonsynonymous	Disruptor Of Telomeric silencing	Nucleosomal histone H3-Lys79 methylase; methylation is required for telomeric silencing, meiotic checkpoint control, and DNA damage response
YLL043W	S000003966	FPS1	2010	12	52120	EVO15_3_	snp	A	G	46	46	Clone variant, other	fdp1 Suppressor	Aquaglyceroporin, plasma membrane channel; involved in efflux of glycerol and xylitol, and in uptake of acetic acid, arsenite, and antimonite; key factor in maintaining redox balance by mediating passive diffusion of glycerol; phosphorylated by Hog1p MAPK under acetate stress; deletion improves xylose fermentation; regulated by Rgc1p and Ask10p, which are regulated by Hog1p phosphorylation under …
YGL245W	S000003214	GUS1	2127	7	40793	EVO15_3_	snp	C	A	54	41	Clone variant, nonsynonymous	GlUtamyl-tRNA Synthetase	Glutamyl-tRNA synthetase (GluRS); forms a complex with methionyl-tRNA synthetase (Mes1p) and Arc1p; complex formation increases the catalytic efficiency of both tRNA synthetases and ensures their correct localization to the cytoplasm; protein abundance increases in response to DNA replication stress
YER057C	S000000859	HMF1	390	5	271358	EVO15_3_	snp	T	C	53	43	Clone variant, promoter	Homologous Mmf1p Factor	Member of the p14.5 protein family; functionally complements Mmf1p function when targeted to mitochondria; heat shock inducible; high-dosage growth inhibitor; forms a homotrimer in vitro; HMF1 has a paralog, MMF1, that arose from the whole genome duplication
YMR023C	S000004625	MSS1	1581	13	320135	EVO15_3_	snp	C	A	47	60	Clone variant, nonsynonymous	Mitochondrial Splicing System	Mitochondrial protein; forms a heterodimer complex with Mto1p that performs the 5-carboxymethylaminomethyl modification of the wobble uridine base in mitochondrial tRNAs; similar to human GTPBP3
YNL123W	S000005067	NMA111	2994	14	395645	EVO15_3_	snp	G	T	52	42	Clone variant, nonsynonymous	Nuclear Mediator of Apoptosis	Serine protease and general molecular chaperone; cleaves Roq1p, which modifies the substrate specificity of the Ubr1p Ub-ligase, promoting the stress-induced homeostatically-regulated protein degradation (SHRED) of misfolded and native ER-membrane and cytosolic proteins; chaperone activity involved in the heat stress response; promotes apoptosis through proteolysis of Bir1p; role in lipid homeost…
YLR195C	S000004185	NMT1	1368	12	542715	EVO15_3_	snp	A	T	100	39	Clone variant, nonsynonymous	N-Myristoyl Transferase	N-myristoyl transferase; catalyzes the cotranslational, covalent attachment of myristic acid to the N-terminal glycine residue of several proteins involved in cellular growth and signal transduction
YER002W	S000000804	NOP16	696	5	156613	EVO15_3_	snp	A	C	50	30	Clone variant, promoter	NucleOlar Protein	Constituent of 66S pre-ribosomal particles; involved in 60S ribosomal subunit biogenesis
YER058W	S000000860	PET117	324	5	271358	EVO15_3_	snp	T	C	53	43	Clone variant, promoter	PETite colonies	Assembly factor that couples heme a synthesis to complex IV assembly; regulates the oligomerization state of the Cox15p heme a synthase, and couples this to the assembly of the cytochrome C oxidase complex (complex IV)
[truncated: 2,614 more rows]

## Sheet: Legend
column	description
sys_name	gene systematic name
sgdid	gene SGD (Saccharomyces Genome Database - https://www.yeastgenome.org) ID
gene_name	gene standard name
size	gene size
chr_num	S. cerevisiae chromosome containing the ORF
position	chromosomal nucleotide mutation coordinate
sample_name	sample where the mutation was detected *
snp_indel	mutation type: single nucleotide polymorphism (snp), insertion-deletion (indel)
[truncated: 9 more rows]
