# Supplementary material for: Ploidy and recombination proficiency shape the evolutionary adaptation to constitutive DNA replication stress
Source: PLoS Genet. 2021 Nov 9;17(11):e1009875. doi: 10.1371/journal.pgen.1009875 (PMC8604288; doi:10.1371/journal.pgen.1009875)
Supplement: S5 Table — (XLSX) [file pgen.1009875.s017.xlsx]

## Sheet: Amp genes
chrom	start	end	size	sys_name	sgd_id	gene_name	origin	description
3	152837	153928	1092	YCR019W	S000000612	MAK32	MAintenance of Killer	Protein necessary for stability of L-A dsRNA-containing particles
3	154012	154659	648	YCR020C	S000000613	PET18	PETite colonies	Protein of unknown function
3	154830	155096	267	YCR020C-A	S000000614	MAK31	MAintenance of Killer	Non-catalytic subunit of N-terminal acetyltransferase of the NatC type
3	155320	155556	237	YCR020W-B	S000006439	HTL1	High-Temperature Lethal	Component of the RSC chromatin remodeling complex
3	156109	157107	999	YCR021C	S000000615	HSP30	Heat Shock Protein	Negative regulator of the H(+)-ATPase Pma1p
3	157421	157765	345	YCR022C	S000000616			Putative protein of unknown function
3	158538	160373	1836	YCR023C	S000000617			Vacuolar membrane protein of unknown function
3	160744	162222	1479	YCR024C	S000000618	SLM5	Synthetic Lethal with Mss4	Mitochondrial asparaginyl-tRNA synthetase
3	162599	162865	267	YCR024C-B	S000028818			Putative protein of unknown function
3	162945	163067	123	YCR024C-A	S000000619	PMP1	Plasma Membrane Proteolipid	Regulatory subunit for the plasma membrane H(+)-ATPase Pma1p
3	163446	163856	411	YCR025C	S000000620			Putative protein of unknown function
3	164111	166339	2229	YCR026C	S000000621	NPP1	ecto-Nucleotide Pyrophosphatase/Phosphodiesterase	Nucleotide pyrophosphatase/phosphodiesterase
3	167370	167999	630	YCR027C	S000000622	RHB1	RHeB homolog	Putative Rheb-related GTPase
3	197621	199549	1929	YCR038C	S000000634	BUD5	BUD site selection	GTP/GDP exchange factor for Rsr1p (Bud1p)
3	199546	200178	633	YCR039C	S000000635	MATALPHA2	MATing type protein ALPHA	Homeobox-domain protein
3	200442	200969	528	YCR040W	S000000636	MATALPHA1	MATing type protein ALPHA	Transcriptional co-activator that regulates mating-type-specific genes
3	200911	201243	333	YCR041W	S000000637			Protein of unknown function
3	201174	205397	4224	YCR042C	S000000638	TAF2	TATA binding protein-Associated Factor	TFIID subunit (150 kDa)
3	206261	206644	384	YCR043C	S000000639			Putative protein of unknown function
3	206877	207950	1074	YCR044C	S000000640	PER1	protein Processing in the ER	Protein of the endoplasmic reticulum
3	208135	209610	1476	YCR045C	S000000641	RRT12	Regulator of rDNA Transcription	Probable subtilisin-family protease
3	209914	210423	510	YCR046C	S000000642	IMG1	Integrity of Mitochondrial Genome	Mitochondrial ribosomal protein of the large subunit
3	210718	211545	828	YCR047C	S000000643	BUD23	BUD site selection	Methyltransferase that methylates residue G1575 of 18S rRNA
3	211929	213761	1833	YCR048W	S000000644	ARE1	Acyl-coenzyme A: cholesterol acyl transferase-Related Enzyme	Acyl-CoA:sterol acyltransferase
3	213464	213772	309	YCR050C	S000000646			Non-essential protein of unknown function
3	214071	214739	669	YCR051W	S000000647			Putative protein of unknown function
3	214994	216445	1452	YCR052W	S000000648	RSC6	Remodel the Structure of Chromatin	Component of the RSC chromatin remodeling complex
3	216697	218241	1545	YCR053W	S000000649	THR4	THReonine requiring	Threonine synthase
3	218376	220067	1692	YCR054C	S000000650	CTR86	Copper TRansport protein	Essential protein of unknown function
3	220457	223228	2772	YCR057C	S000000653	PWP2	Periodic tryptophan (W) Protein	Conserved 90S pre-ribosomal component
3	223454	224230	777	YCR059C	S000000655	YIH1	Yeast Impact Homolog	Negative regulator of eIF2 kinase Gcn2p
3	224399	224734	336	YCR060W	S000000656	TAH1	Tpr-containing protein Associated with Hsp90	Component of conserved R2TP complex (Rvb1-Rvb2-Tah1-Pih1)
3	225563	227458	1896	YCR061W	S000000657			Protein of unknown function
3	228318	228791	474	YCR063W	S000000659	BUD31	BUD site selection	Component of the SF3b subcomplex of the U2 snRNP
3	229310	231004	1695	YCR065W	S000000661	HCM1	High-Copy suppressor of Calmodulin	Forkhead transcription factor
3	231500	232963	1464	YCR066W	S000000662	RAD18	RADiation sensitive	E3 ubiquitin ligase
3	233125	236322	3198	YCR067C	S000000663	SED4	Suppressor of Erd2 Deletion	Integral ER membrane protein that stimulates Sar1p GTPase activity
3	237214	238776	1563	YCR068W	S000000664	ATG15	AuTophaGy related	Phospholipase
3	239055	240011	957	YCR069W	S000000665	CPR4	Cyclosporin-sensitive Proline Rotamase	Peptidyl-prolyl cis-trans isomerase (cyclophilin)
3	240103	240543	441	YCR071C	S000000667	IMG2	Integrity of Mitochondrial Genome	Mitochondrial ribosomal protein of the large subunit
3	240805	242352	1548	YCR072C	S000000668	RSA4	RiboSome Assembly	Ribosomal large subunit (60S) assembly factor
3	242588	246583	3996	YCR073C	S000000669	SSK22	Suppressor of Sensor Kinase	MAP kinase kinase kinase of HOG1 mitogen-activated signaling pathway
3	246963	247910	948	YCR073W-A	S000000718	SOL2	Suppressor Of Los1-1	Protein with a possible role in tRNA export
3	248033	248815	783	YCR075C	S000000671	ERS1	ERd Suppressor	Protein involved in cystine transport
3	248975	249202	228	YCR075W-A	S000028519	EGO2	Exit from rapamycin-induced GrOwth arrest	Subunit of the EGO/GSE complex
3	249293	250045	753	YCR076C	S000000672	FUB1	FUnction of Boundary	Proteasome-binding protein
3	250238	252628	2391	YCR077C	S000000673	PAT1	Protein Associated with Topoisomerase II	Deadenylation-dependent mRNA-decapping factor
3	252845	254173	1329	YCR079W	S000002133	PTC6	Phosphatase Two C	Mitochondrial type 2C protein phosphatase (PP2C)
3	254371	258654	4284	YCR081W	S000000677	SRB8	Suppressor of RNA polymerase B	Subunit of the RNA polymerase II mediator complex
3	258883	259269	387	YCR082W	S000000678	AHC2	Ada Histone acetyltransferase complex Component	Component of the ADA histone acetyltransferase complex
3	259578	259961	384	YCR083W	S000000679	TRX3	ThioRedoXin	Mitochondrial thioredoxin
3	260311	262452	2142	YCR084C	S000000680	TUP1	dTMP-UPtake	General repressor of transcription, forms complex with Cyc8p
3	262916	263269	354	YCR085W	S000000681			Putative protein of unknown function
3	263392	263964	573	YCR086W	S000000682	CSM1	Chromosome Segregation in Meiosis	Nucleolar protein that mediates homolog segregation during meiosis I
3	264006	264467	462	YCR087C-A	S000007223			Putative protein of unknown function
3	265068	266846	1779	YCR088W	S000000684	ABP1	Actin Binding Protein	Actin-binding protein of the cortical actin cytoskeleton
3	267434	272263	4830	YCR089W	S000000685	FIG2	Factor-Induced Gene	Cell wall adhesin, expressed specifically during mating
3	272315	272863	549	YCR090C	S000000686			Putative protein of unknown function
3	274404	276566	2163	YCR091W	S000000687	KIN82	protein KINase	Putative serine/threonine protein kinase
3	276764	279820	3057	YCR092C	S000000688	MSH3	MutS Homolog	Mismatch repair protein
3	280117	286443	6327	YCR093W	S000000689	CDC39	Cell Division Cycle	Subunit of the CCR4-NOT1 core complex
3	286762	287937	1176	YCR094W	S000000690	CDC50	Cell Division Cycle	Endosomal protein that interacts with phospholipid flippase Drs2p
3	288170	289258	1089	YCR095C	S000000691	OCA4	Oxidant-induced Cell-cycle Arrest	Cytoplasmic protein required for replication of Brome mosaic virus
3	289639	289797	159	YCR095W-A	S000029724			Putative protein of unknown function
4	806621	807748	1128	YDR171W	S000002578	HSP42	Heat Shock Protein	Small heat shock protein (sHSP) with chaperone activity
4	808324	810381	2058	YDR172W	S000002579	SUP35	SUPpressor	Translation termination factor eRF3
4	810565	811632	1068	YDR173C	S000002580	ARG82	ARGinine requiring	Inositol polyphosphate multikinase (IPMK)
4	812110	812850	741	YDR174W	S000002581	HMO1	High MObility group (HMG) family	Chromatin associated high mobility group (HMG) family member
4	813193	814152	960	YDR175C	S000002582	RSM24	Ribosomal Small subunit of Mitochondria	Mitochondrial ribosomal protein of the small subunit
4	814452	816560	2109	YDR176W	S000002583	NGG1		Subunit of chromatin modifying histone acetyltransferase complexes
4	816878	817525	648	YDR177W	S000002584	UBC1	UBiquitin-Conjugating	Ubiquitin-conjugating enzyme
4	817950	818495	546	YDR178W	S000002585	SDH4	Succinate DeHydrogenase	Membrane anchor subunit of succinate dehydrogenase (SDH)
4	818708	819196	489	YDR179C	S000002586	CSN9	Cop9 SigNalosome subunit	Subunit of the Cop9 signalosome
4	819433	820824	1392	YDR179W-A	S000002587	NVJ3	Nucleus-Vacuole Junction	Protein with a potential role in tethering ER and vacuoles
4	821295	825776	4482	YDR180W	S000002588	SCC2	Sister Chromatid Cohesion	Subunit of cohesin loading factor (Scc2p-Scc4p)
4	825910	827355	1446	YDR181C	S000002589	SAS4	Something About Silencing	Subunit of the SAS complex (Sas2p, Sas4p, Sas5p)
4	827582	829057	1476	YDR182W	S000002590	CDC1	Cell Division Cycle	Putative mannose-ethanolamine phosphate phosphodiesterase
4	829151	829354	204	YDR182W-A	S000028539			Putative protein of unknown function
4	829585	830277	693	YDR183W	S000002591	PLP1	Phosducin-Like Protein	Protein that interacts with CCT (chaperonin containing TCP-1) complex
4	830629	831513	885	YDR184C	S000002592	ATC1	Aip Three Complex	Nuclear protein
4	831934	832473	540	YDR185C	S000002593	UPS3	UnProceSsed	Mitochondrial protein of unknown function
4	832859	835492	2634	YDR186C	S000002594	SND1	Srp-iNDependent targeting	Protein involved in SRP-independent targeting of substrates to the ER
4	836421	838061	1641	YDR188W	S000002596	CCT6	Chaperonin Containing TCP-1	Subunit of the cytosolic chaperonin Cct ring complex
4	838392	840392	2001	YDR189W	S000002597	SLY1	Suppressor of Loss of Ypt1	Hydrophilic protein involved in ER/Golgi vesicle trafficking
4	840604	841995	1392	YDR190C	S000002598	RVB1	RuVB-like	ATP-dependent DNA helicase, also known as pontin
4	842337	843449	1113	YDR191W	S000002599	HST4	Homolog of SIR Two (SIR2)	NAD(+)-dependent protein deacetylase
4	843569	844861	1293	YDR192C	S000002600	NUP42	NUclear Pore	FG-nucleoporin component of central core of the nuclear pore complex
4	845952	847946	1995	YDR194C	S000002602	MSS116	Mitochondrial Splicing System	Mitochondrial transcription elongation factor
4	848071	848223	153	YDR194W-A	S000028541			Putative protein of unknown function
4	848599	850200	1602	YDR195W	S000002603	REF2	RNA End Formation	RNA-binding protein
4	850274	850999	726	YDR196C	S000002604	CAB5		Subunit of the CoA-Synthesizing Protein Complex (CoA-SPC)
4	851228	852397	1170	YDR197W	S000002605	CBS2	Cytochrome B Synthesis	Mitochondrial translational activator of the COB mRNA
4	852533	853972	1440	YDR198C	S000002606	RKM2	Ribosomal protein lysine (K) Methyltransferase	Ribosomal protein lysine methyltransferase
4	854279	856093	1815	YDR200C	S000002608	VPS64	Vacuolar Protein Sorting	Protein required for cytoplasm to vacuole targeting of proteins
4	856317	856814	498	YDR201W	S000002609	SPC19	Spindle Pole Component	Essential subunit of the Dam1 complex (aka DASH complex)
4	856898	857953	1056	YDR202C	S000002610	RAV2	Regulator of (H+)-ATPase in Vacuolar membrane	Subunit of RAVE complex (Rav1p, Rav2p, Skp1p)
4	858137	859144	1008	YDR204W	S000002612	COQ4	COenzyme Q	Protein with a role in ubiquinone (Coenzyme Q) biosynthesis
4	859346	861520	2175	YDR205W	S000002613	MSC2	Meiotic Sister-Chromatid recombination	Endoplasmic reticulum zinc transporter
4	862054	864708	2655	YDR206W	S000002614	EBS1	Est1-like Bcy1 Suppressor	Protein involved in translation inhibition and nonsense-mediated decay
4	865012	867522	2511	YDR207C	S000002615	UME6	Unscheduled Meiotic gene Expression	Rpd3L histone deacetylase complex subunit
4	868224	870563	2340	YDR208W	S000002616	MSS4	Multicopy Suppressor of Stt4 mutation	Phosphatidylinositol-4-phosphate 5-kinase
4	871036	871449	414	YDR209C	S000002617			Putative protein of unknown function
5	437267	437803	537	YER134C	S000000936			Magnesium-dependent acid phosphatase
5	437952	438344	393	YER135C	S000000937			Putative protein of unknown function
5	439616	440971	1356	YER136W	S000000938	GDI1	GDP Dissociation Inhibitor	GDP dissociation inhibitor
5	441373	441819	447	YER137C	S000000939			Putative protein of unknown function
5	449474	449578	105	YER138W-A	S000007239			Putative protein of unknown function
5	450563	451243	681	YER139C	S000000941	RTR1	Regulator of TRanscription	CTD phosphatase
5	451565	453235	1671	YER140W	S000000942	EMP65	ER Membrane Protein of 65 kDa	Integral membrane protein of the ER
5	453459	454919	1461	YER141W	S000000943	COX15	Cytochrome c OXidase	Heme a synthase
5	455146	456036	891	YER142C	S000000944	MAG1	3-MethylAdenine DNA Glycosylase	3-methyl-adenine DNA glycosylase
5	456319	457605	1287	YER143W	S000000945	DDI1	DNA Damage Inducible	DNA damage-inducible v-SNARE binding protein
5	457806	460223	2418	YER144C	S000000946	UBP5	UBiquitin-specific Protease	Putative ubiquitin-specific protease
5	460526	461740	1215	YER145C	S000000947	FTR1	Fe TRansporter	High affinity iron permease
5	462386	462823	438	YER145C-A	S000028758			Putative protein of unknown function
5	462585	462866	282	YER146W	S000000948	LSM5	Like SM	Lsm (Like Sm) protein
5	462968	464842	1875	YER147C	S000000949	SCC4	Sister Chromatid Cohesion	Subunit of cohesin loading factor (Scc2p-Scc4p)
5	465303	466025	723	YER148W	S000000950	SPT15	SuPpressor of Ty insertions	TATA-binding protein (TBP)
5	466208	467470	1263	YER149C	S000000951	PEA2	PEAnut shmoo mutant	Coiled-coil 12S polarisome subunit
5	468370	468816	447	YER150W	S000000952	SPI1	Stationary Phase Induced	GPI-anchored cell wall protein involved in weak acid resistance
5	469686	472424	2739	YER151C	S000000953	UBP3	UBiquitin-specific Protease	Ubiquitin-specific protease involved in transport and osmotic response
5	472657	473988	1332	YER152C	S000000954			Protein with 2-aminoadipate transaminase activity
5	474041	474805	765	YER153C	S000000955	PET122	PETite colonies	Mitochondrial translational activator specific for the COX3 mRNA
5	475020	476228	1209	YER154W	S000000956	OXA1	cytochrome OXidase Activity	Mitochondrial inner membrane insertase
5	476345	482848	6504	YER155C	S000000957	BEM2	Bud EMergence	Rho GTPase activating protein (RhoGAP)
5	483325	484341	1017	YER156C	S000000958			Protein involved in mitochondrial function
5	484788	487193	2406	YER157W	S000000959	COG3	Conserved Oligomeric Golgi complex	Essential component of the conserved oligomeric Golgi complex
5	488857	490578	1722	YER158C	S000000960			Protein of unknown function
5	491530	491958	429	YER159C	S000000961	BUR6	Bypass UAS Requirement	Subunit of a heterodimeric NC2 transcription regulator complex
7	736662	738203	1542	YGR123C	S000003355	PPT1	Protein Phosphatase T	Protein serine/threonine phosphatase
7	739944	741662	1719	YGR124W	S000003356	ASN2	ASparagiNe requiring	Asparagine synthetase
7	742325	745435	3111	YGR125W	S000003357			Putative protein of unknown function
7	745835	746527	693	YGR126W	S000003358			Putative protein of unknown function
7	746798	747736	939	YGR127W	S000003359			Putative protein of unknown function
7	747950	750091	2142	YGR128C	S000003360	UTP8	U Three Protein	Nucleolar protein required for export of tRNAs from the nucleus
7	750400	751047	648	YGR129W	S000003361	SYF2	SYnthetic lethal with cdc40 (Forty)	Member of the NineTeen Complex (NTC)
7	751394	753844	2451	YGR130C	S000003362			Component of the eisosome with unknown function
7	754726	755250	525	YGR131W	S000003363	FHN1	Functional Homolog of Nce102	Protein of unknown function
7	755589	756452	864	YGR132C	S000003364	PHB1	ProHiBitin	Subunit of the prohibitin complex (Phb1p-Phb2p)
7	756896	757447	552	YGR133W	S000003365	PEX4	PEroXin	Peroxisomal ubiquitin conjugating enzyme
7	757770	761138	3369	YGR134W	S000003366	CAF130	CCR4 Associated Factor	Subunit of the CCR4-NOT transcriptional regulatory complex
7	761392	762168	777	YGR135W	S000003367	PRE9	PRoteinase yscE	Alpha 3 subunit of the 20S proteasome
7	762428	763153	726	YGR136W	S000003368	LSB1	Las Seventeen Binding protein	Negative regulator of actin nucleation-promoting factor activity
7	763762	765606	1845	YGR138C	S000003370	TPO2	Transporter of POlyamines	Polyamine transporter of the major facilitator superfamily
7	767429	770299	2871	YGR140W	S000003372	CBF2	Centromere-Binding Factor	Essential kinetochore protein
7	770569	771972	1404	YGR141W	S000003373	VPS62	Vacuolar Protein Sorting	Vacuolar protein sorting (VPS) protein
7	772454	773686	1233	YGR142W	S000003374	BTN2	BaTteN disease	v-SNARE binding protein
7	775193	777508	2316	YGR143W	S000003375	SKN1	Suppressor of Kre Null	Protein involved in sphingolipid biosynthesis
7	780399	781379	981	YGR144W	S000003376	THI4	THIamine metabolism	Thiazole synthase
7	781767	783890	2124	YGR145W	S000003377	ENP2	Essential Nuclear Protein	Component of the SSU
7	784223	784858	636	YGR146C	S000003378	ECL1	Extends Chronological Lifespan	Protein of unknown function
7	785276	785437	162	YGR146C-A	S000028638			Putative protein of unknown function
7	786054	786920	867	YGR147C	S000003379	NAT2	N-terminal AcetylTransferase	Protein of unknown function
7	787312	787779	468	YGR148C	S000003380	RPL24B	Ribosomal Protein of the Large subunit	Ribosomal 60S subunit protein L24B
7	789031	790329	1299	YGR149W	S000003381	GPC1	GlyceroPhosphoCholine acyltransferase	Glycerophosphocholine acyltransferase (GPCAT)
7	790459	793053	2595	YGR150C	S000003382	CCM1	COB and COX1 mRNA maturation	Mitochondrial 15S rRNA-binding protein
7	794674	795492	819	YGR152C	S000003384	RSR1	RaS-Related	Ras-type GTPase
7	796092	796745	654	YGR153W	S000003385			Putative protein of unknown function
7	796798	797868	1071	YGR154C	S000003386	GTO1	Glutathione Transferase Omega-like	Omega-class glutathione transferase
7	798543	800066	1524	YGR155W	S000003387	CYS4	CYStathionine beta-synthase	Cystathionine beta-synthase
7	800546	801823	1278	YGR156W	S000003388	PTI1	PTa1p Interacting protein	Essential component of CPF (cleavage and polyadenylation factor)
7	802440	805049	2610	YGR157W	S000003389	CHO2	CHOline requiring	Phosphatidylethanolamine methyltransferase (PEMT)
7	805269	806021	753	YGR158C	S000003390	MTR3	MRNA TRansport	Exosome non-catalytic core component
7	806412	807656	1245	YGR159C	S000003391	NSR1		Nucleolar protein that binds nuclear localization sequences
7	808629	809420	792	YGR161C	S000003393	RTS3		Putative component of the protein phosphatase type 2A complex
7	810227	810505	279	YGR161W-C	S000029726			Putative protein of unknown function
11	203541	205253	1713	YKL127W	S000001610	PGM1	PhosphoGlucoMutase	Phosphoglucomutase, minor isoform
11	205707	207749	2043	YKL126W	S000001609	YPK1	Yeast Protein Kinase	S/T protein kinase
11	208247	210130	1884	YKL125W	S000001608	RRN3	Regulation of RNA polymerase I	Protein required for transcription of rDNA by RNA polymerase I
11	210593	212332	1740	YKL124W	S000001607	SSH4	Suppressor of SHr3 deletion	Specificity factor required for Rsp5p-dependent ubiquitination
11	212495	212998	504	YKL122C	S000001605	SRP21	Signal Recognition Particle	Subunit of the signal recognition particle (SRP)
11	214142	216700	2559	YKL121W	S000001604	DGR2	2-Deoxy-Glucose Resistant 2	Protein of unknown function
11	217344	218318	975	YKL120W	S000001603	OAC1	OxaloAcetate Carrier	Mitochondrial inner membrane transporter
11	218570	219217	648	YKL119C	S000001602	VPH2	Vacuolar pH	Integral membrane protein required for V-ATPase function
11	220324	220974	651	YKL117W	S000001600	SBA1	increased Sensitivity to Benzoquinone Ansamycins	Co-chaperone that binds and regulates Hsp90 family chaperones
11	221344	222900	1557	YKL116C	S000001599	PRR1	Pheromone Response Regulator	Serine/threonine protein kinase
11	223352	224455	1104	YKL114C	S000001597	APN1	APurinic/apyrimidinic eNdonuclease	Major apurinic/apyrimidinic endonuclease
11	224727	225875	1149	YKL113C	S000001596	RAD27	RADiation sensitive	5' to 3' exonuclease, 5' flap endonuclease
11	226570	228765	2196	YKL112W	S000001595	ABF1	ARS-Binding Factor 1	DNA binding protein with possible chromatin-reorganizing activity
11	228939	229880	942	YKL110C	S000001593	KTI12	Kluveromyces lactis Toxin Insensitive	Protein that plays a role in modification of tRNA wobble nucleosides
11	232227	233891	1665	YKL109W	S000001592	HAP4	Heme Activator Protein	Transcription factor
11	234426	235787	1362	YKL108W	S000001591	SLD2	Synthetically Lethal with Dpb11-1	Single-stranded DNA origin-binding and annealing protein
11	236141	237070	930	YKL107W	S000001590			NADH-dependent aldehyde reductase
11	237147	237266	120	YKL106C-A	S000007616			Putative protein of unknown function
11	237536	238891	1356	YKL106W	S000001589	AAT1	Aspartate AminoTransferase	Mitochondrial aspartate aminotransferase
11	239185	242583	3399	YKL105C	S000001588	SEG2	Stability of Eisosomes Guaranteed	Eisosome component
11	243220	245373	2154	YKL104C	S000001587	GFA1	Glutamine:Fructose-6-phosphate Amidotransferase	Glutamine-fructose-6-phosphate amidotransferase
11	246138	247682	1545	YKL103C	S000001586	APE1	AminoPeptidase	Vacuolar aminopeptidase yscI
11	248062	248367	306	YKL102C	S000001585			Putative protein of unknown function
11	248920	253476	4557	YKL101W	S000001584	HSL1	Histone Synthetic Lethal	Nim1p-related protein kinase
11	253697	255460	1764	YKL100C	S000001583	YPF1	Yeast Presenilin-like Family 1	Intramembrane aspartyl protease of the perinuclear ER membrane
11	255720	256472	753	YKL099C	S000001582	UTP11	U Three Protein	Subunit of U3-containing Small Subunit (SSU) processome complex
11	256770	257843	1074	YKL098W	S000001581	MTC2	Maintenance of Telomere Capping	Protein of unknown function
11	258503	258913	411	YKL097C	S000001580			Putative protein of unknown function
11	259073	259222	150	YKL096C-B	S000028667			Putative protein of unknown function
11	259253	259531	279	YKL096W-A	S000001956	CWP2	Cell Wall Protein	Covalently linked cell wall mannoprotein
11	261132	261851	720	YKL096W	S000001579	CWP1	Cell Wall Protein	Cell wall mannoprotein that localizes to birth scars of daughter cells
11	262277	263113	837	YKL095W	S000001578	YJU2		Essential protein required for pre-mRNA splicing
11	263349	264290	942	YKL094W	S000001577	YJU3		Monoglyceride lipase (MGL)
11	264789	265808	1020	YKL093W	S000001576	MBR1	Mitochondrial Biogenesis Regulation	Protein involved in mitochondrial functions and stress response
11	266145	269459	3315	YKL092C	S000001575	BUD2	BUD site selection	GTPase activating factor for Rsr1p/Bud1p
11	269718	270650	933	YKL091C	S000001574			Putative phosphatidylinositol/phosphatidylcholine transfer protein
11	271878	273209	1332	YKL090W	S000001573	CUE2	Coupling of Ubiquitin conjugation to ER degradation	Ubiquitin-binding endonuclease involved in mRNA decay
11	273394	275043	1650	YKL089W	S000001572	MIF2	MItotic Fidelity of chromosome transmission	Centromeric CDEIII region binding protein
11	275283	276998	1716	YKL088W	S000001571	CAB3	Coenzyme A Biosynthesis	Subunit of PPCDC and CoA-SPC complexes involved in CoA biosynthesis
11	277189	277863	675	YKL087C	S000001570	CYT2	CYTochrome-c1-heme-lyase	Cytochrome c1 heme lyase
11	278281	278664	384	YKL086W	S000001569	SRX1	SulfiRedoXin	Sulfiredoxin
11	279123	280127	1005	YKL085W	S000001568	MDH1	Malate DeHydrogenase	Mitochondrial malate dehydrogenase
11	280509	280859	351	YKL084W	S000001567	HOT13	Helper Of Tim	Zinc-binding mitochondrial intermembrane space (IMS) protein
11	281025	282329	1305	YKL082C	S000001565	RRP14	Ribosomal RNA Processing	Essential protein, constituent of 66S pre-ribosomal particles
11	282891	284455	1565	YKL081W	S000001564	TEF4	Translation Elongation Factor	Gamma subunit of translational elongation factor eEF1B
11	285030	286208	1179	YKL080W	S000001563	VMA5	Vacuolar Membrane Atpase	Subunit C of the V1 peripheral membrane domain of V-ATPase
11	286603	288573	1971	YKL079W	S000001562	SMY1	Suppressor of MYo2-66	Kinesin-like myosin passenger-protein
11	288845	291052	2208	YKL078W	S000001561	DHR2	DEAH-box RNA helicase	Predominantly nucleolar DEAH-box ATP-dependent RNA helicase
11	291453	292631	1179	YKL077W	S000001560	PSG1	Pma1 Stabilization in the Golgi	Protein that promotes the transport and maturation of Pma1 with Exp1
11	292956	294308	1353	YKL075C	S000001558			Putative protein of unknown function
11	294610	296193	1584	YKL074C	S000001557	MUD2	Mutant U1 Die	Protein involved in early pre-mRNA splicing
11	296430	299075	2646	YKL073W	S000001556	LHS1	Lumenal Hsp Seventy	Molecular chaperone of the endoplasmic reticulum lumen
11	299582	301882	2301	YKL072W	S000001555	STB6	Sin Three Binding protein	Protein that binds Sin3p in a two-hybrid assay
11	305114	305884	771	YKL071W	S000001554			NADH-dependent aldehyde reductase
11	306211	306720	510	YKL070W	S000001553			Putative protein of unknown function
11	307285	307827	543	YKL069W	S000001552			Methionine-R-sulfoxide reductase
11	309206	309442	237	YKL068W-A	S000028524			Putative protein of unknown function
11	310199	313078	2880	YKL068W	S000001551	NUP100	NUclear Pore	FG-nucleoporin component of central core of the nuclear pore complex
12	169103	169678	576	YLR011W	S000004001	LOT6	LOw Temperature-responsive	FMN-dependent NAD(P)H:quinone reductase
12	169982	170281	300	YLR012C	S000004002			Putative protein of unknown function
12	171339	171764	426	YLR013W	S000004003	GAT3		Protein containing GATA family zinc finger motifs
12	172268	174982	2715	YLR014C	S000004004	PPR1	Pyrimidine Pathway Regulation	Zinc finger transcription factor
12	175227	176744	1518	YLR015W	S000004005	BRE2	BREfeldin A sensitivity	Subunit of COMPASS (Set1C) complex
12	176802	177416	615	YLR016C	S000004006	PML1	Pre-mRNA Leakage	Subunit of the RES complex
12	177608	178621	1014	YLR017W	S000004007	MEU1	Multicopy Enhancer of UAS2	Methylthioadenosine phosphorylase (MTAP)
12	178707	179606	900	YLR018C	S000004008	POM34	POre Membrane	Subunit of the transmembrane ring of the nuclear pore complex (NPC)
12	180288	181481	1194	YLR019W	S000004009	PSR2	Plasma membrane Sodium Response	Putative plasma membrane phosphatase
12	181789	183405	1617	YLR020C	S000004010	YEH2	Yeast steryl Ester Hydrolase	Steryl ester hydrolase
12	183623	184162	540	YLR021W	S000004011	IRC25	Increased Recombination Centers	Component of a heterodimeric Poc4p-Irc25p chaperone
12	184174	184926	753	YLR022C	S000004012	SDO1		Guanine nucleotide exchange factor (GEF) for Ria1p
12	185498	187129	1632	YLR023C	S000004013	IZH3	Implicated in Zinc Homeostasis	Membrane protein involved in zinc ion homeostasis
12	187663	193281	5619	YLR024C	S000004014	UBR2		Cytoplasmic ubiquitin-protein ligase (E3)
12	194452	195174	723	YLR025W	S000004015	SNF7	Sucrose NonFermenting	One of four subunits of the ESCRT-III complex
12	195450	196472	1023	YLR026C	S000004016	SED5	Suppressor of Erd2 Deletion	cis-Golgi t-SNARE syntaxin
12	196829	198085	1257	YLR027C	S000004017	AAT2	Aspartate AminoTransferase	Cytosolic aspartate aminotransferase involved in nitrogen metabolism
12	199540	201315	1776	YLR028C	S000004018	ADE16	ADEnine	Enzyme of 'de novo' purine biosynthesis
12	201976	202590	615	YLR029C	S000004019	RPL15A	Ribosomal Protein of the Large subunit	Ribosomal 60S subunit protein L15A
12	203290	204081	792	YLR030W	S000004020			Putative protein of unknown function
12	204225	204785	561	YLR031W	S000004021			Putative protein of unknown function
12	204991	208500	3510	YLR032W	S000004022	RAD5	RADiation sensitive	DNA helicase/Ubiquitin ligase
12	208761	210269	1509	YLR033W	S000004023	RSC58	Remodel the Structure of Chromatin	Component of the RSC chromatin remodeling complex
12	210512	211933	1422	YLR034C	S000004024	SMF3		Putative divalent metal ion transporter involved in iron homeostasis
12	212369	214456	2088	YLR035C	S000004025	MLH2	MutL Homolog	Protein involved in mismatch repair and meiotic recombination
12	221521	222132	612	YLR036C	S000004026			Putative protein predicted to have transmembrane domains
12	222685	223059	375	YLR037C	S000004027	PAU23	seriPAUperin family	Cell wall mannoprotein
12	224921	225172	252	YLR038C	S000004028	COX12	Cytochrome c OXidase	Subunit VIb of cytochrome c oxidase
12	225426	228596	3171	YLR039C	S000004029	RIC1	RIbosome Control	Protein involved in retrograde transport to the cis-Golgi network
12	228908	229582	675	YLR040C	S000004030	AFB1	A-Factor Barrier	MATalpha-specific a-factor blocker
12	229966	230451	486	YLR042C	S000004032			Cell wall protein of unknown function
12	231702	232013	312	YLR043C	S000004033	TRX1	ThioRedoXin	Cytoplasmic thioredoxin isoenzyme
12	232390	234081	1692	YLR044C	S000004034	PDC1	Pyruvate DeCarboxylase	Major of three pyruvate decarboxylase isozymes
12	235037	237703	2667	YLR045C	S000004035	STU2	Suppressor of TUbulin	Microtubule polymerase of the XMAP215/Dis1 family
12	238001	238813	813	YLR046C	S000004036			Putative membrane protein
12	239347	241407	2061	YLR047C	S000004037	FRE8		Protein with sequence similarity to iron/copper reductases
12	242232	243349	1118	YLR048W	S000004038	RPS0B	Ribosomal Protein of the Small subunit	Protein component of the small (40S) ribosomal subunit
12	243886	245172	1287	YLR049C	S000004039	MLO50	Mitochondrially LOcalized protein of 50 kDa	Mitochondrial protein of unknown function
12	245587	246072	486	YLR050C	S000004040	EMA19	Efficient Mitochondria targeting-Associated protein	ER membrane protein involved in protein sorting
12	246324	246977	654	YLR051C	S000004041	FCF2	Faf1p Copurifying Factor	Nucleolar protein involved in the early steps of 35S rRNA processing
12	247201	247953	753	YLR052W	S000004042	IES3	Ino Eighty Subunit	Subunit of the INO80 chromatin remodeling complex
12	248100	248426	327	YLR053C	S000004043			Putative protein of unknown function
12	248717	250978	2262	YLR054C	S000004044	OSW2	Outer Spore Wall	Protein of unknown function reputedly involved in spore wall assembly
12	251272	253080	1809	YLR055C	S000004045	SPT8	SuPpressor of Ty	Subunit of the SAGA transcriptional regulatory complex
12	253861	254958	1098	YLR056W	S000004046	ERG3	ERGosterol biosynthesis	C-5 sterol desaturase
12	255306	257855	2550	YLR057W	S000004047	MNL2	MaNnosidase-Like protein	Putative mannosidase involved in ER-associated protein degradation
12	257992	259401	1410	YLR058C	S000004048	SHM2	Serine HydroxyMethyltransferase	Cytosolic serine hydroxymethyltransferase
12	259738	260547	810	YLR059C	S000004049	REX2	Rna EXonuclease	3'-5' RNA exonuclease
12	260979	262766	1788	YLR060W	S000004050	FRS1	phenylalanyl (F)-tRNA Synthetase	Beta subunit of cytoplasmic phenylalanyl-tRNA synthetase
12	263194	263948	755	YLR061W	S000004051	RPL22A	Ribosomal Protein of the Large subunit	Ribosomal 60S subunit protein L22A
12	264157	265254	1098	YLR063W	S000004053	BMT6	Base Methyltransferase of Twenty five S rRNA 6	Methyltransferase required for m3U2843 methylation of the 25S rRNA
12	265456	266277	822	YLR064W	S000004054	PER33	Pore and ER protein, 33 kDa	Protein that localizes to the endoplasmic reticulum
12	266373	266918	546	YLR065C	S000004055	SND2	SRP-iNDependent targeting	Protein involved in SRP-independent targeting of substrates to the ER
12	267169	267723	555	YLR066W	S000004056	SPC3	Signal Peptidase Complex	Subunit of signal peptidase complex
12	267813	270710	2898	YLR067C	S000004057	PET309	PETite colonies	Specific translational activator for the COX1 mRNA
12	271008	271463	456	YLR068W	S000004058	FYV7	Function required for Yeast Viability	Nucleolar protein required for maturation of 18S rRNA
12	271630	273915	2286	YLR069C	S000004059	MEF1	Mitochondrial Elongation Factor	Mitochondrial elongation factor involved in translational elongation
12	274141	275211	1071	YLR070C	S000004060	XYL2		Xylitol dehydrogenase
12	275378	278626	3249	YLR071C	S000004061	RGR1	Resistant to Glucose Repression	Subunit of the RNA polymerase II mediator complex
12	278862	280943	2082	YLR072W	S000004062	LAM6	Lipid transfer protein Anchored at Membrane contact site	Sterol transporter that transfers sterols between membranes
12	281019	281621	603	YLR073C	S000004063	RFU1	Regulator of Free Ubiquitin chains	Protein that inhibits Doa4p deubiquitinating activity
12	281956	282456	501	YLR074C	S000004064	BUD20	BUD site selection	C2H2-type zinc finger protein required for ribosome assembly
12	282927	283592	666	YLR075W	S000004065	RPL10	Ribosomal Protein of the Large subunit	Ribosomal 60S subunit protein L10
12	283872	285623	1752	YLR077W	S000004067	FMP25	Found in Mitochondrial Proteome	Protein required for assembly of respiratory complex III
12	285736	286559	824	YLR078C	S000004068	BOS1	Bet One Suppressor	v-SNARE (vesicle specific SNAP receptor)
12	286820	287674	855	YLR079W	S000004069	SIC1	Substrate/Subunit Inhibitor of Cyclin-dependent protein kinase	Cyclin-dependent kinase inhibitor (CKI)
12	287916	289250	1335	YLR080W	S000004070	EMP46		Integral membrane component of ER-derived COPII-coated vesicles
12	290212	291936	1725	YLR081W	S000004071	GAL2	GALactose metabolism	Galactose permease
12	292394	293572	1179	YLR082C	S000004072	SRL2	Suppressor of Rad53 null Lethality	Protein of unknown function
12	294091	296094	2004	YLR083C	S000004073	EMP70		Protein with a role in cellular adhesion and filamentous growth
12	296589	300251	3663	YLR084C	S000004074	RAX2		Protein required for the maintenance of bud site selection
12	300673	301989	1317	YLR085C	S000004075	ARP6	Actin-Related Protein	Actin-related protein that binds nucleosomes
12	302243	306499	4257	YLR086W	S000004076	SMC4	Structural Maintenance of Chromosomes	Subunit of the condensin complex
12	306855	315731	8877	YLR087C	S000004077	CSF1	Cold Sensitive for Fermentation	Protein required for fermentation at low temperature
12	316107	317951	1845	YLR088W	S000004078	GAA1	GPI Anchor Attachment	Subunit of the GPI:protein transamidase complex
12	318237	320015	1779	YLR089C	S000004079	ALT1	ALanine Transaminase	Alanine transaminase (glutamic pyruvic transaminase)
12	320701	322080	1380	YLR090W	S000004080	XDJ1		Chaperone with a role in facilitating mitochondrial protein import
12	322297	323178	882	YLR091W	S000004081	GEP5	GEnetic interactors of Prohibitins	Protein of unknown function
12	323544	326225	2682	YLR092W	S000004082	SUL2	SULfate	High affinity sulfate permease
12	326513	327415	903	YLR093C	S000004083	NYV1	New Yeast V-SNARE	v-SNARE component of the vacuolar SNARE complex
12	327730	329238	1509	YLR094C	S000004084	GIS3	GIg1-2 Suppressor	Protein of unknown function
12	329677	332115	2439	YLR095C	S000004085	IOC2	Iswi One Complex	Subunit of the Isw1b complex
12	332590	336033	3444	YLR096W	S000004086	KIN2	KINase	S/T protein kinase
12	336231	337265	1035	YLR097C	S000004087	HRT3	High level expression Reduces Ty3 transposition	Putative SCF-ubiquitin ligase F-box protein
12	337527	339473	1947	YLR098C	S000004088	CHA4	Catabolism of Hydroxy Amino acids	DNA binding transcriptional activator
12	339744	340928	1185	YLR099C	S000004089	ICT1	Increased Copper Tolerance	Lysophosphatidic acid acyltransferase
12	341325	341588	264	YLR099W-A	S000007618	MIM2		Mitochondrial protein required for outer membrane protein import
12	341810	342853	1044	YLR100W	S000004090	ERG27	ERGosterol biosynthesis	3-keto sterol reductase
12	342970	343767	798	YLR102C	S000004092	APC9	Anaphase Promoting Complex	Subunit of the Anaphase-Promoting Complex/Cyclosome (APC/C)
12	343989	345941	1953	YLR103C	S000004093	CDC45	Cell Division Cycle	DNA replication initiation factor
12	346585	346980	396	YLR104W	S000004094	LCL2	Long Chronological Lifespan 2	Putative protein of unknown function
12	347047	348180	1134	YLR105C	S000004095	SEN2	Splicing ENdonuclease	Subunit of the tRNA splicing endonuclease
12	349006	363738	14733	YLR106C	S000004096	REA1	Ribosome Export/Assembly	Huge dynein-related AAA-type ATPase (midasin)
12	364116	365330	1215	YLR107W	S000004097	REX3	Rna EXonuclease	RNA exonuclease
12	366667	368124	1458	YLR108C	S000004098			Protein of unknown function
12	368781	369311	531	YLR109W	S000004099	AHP1	Alkyl HydroPeroxide reductase	Thiol-specific peroxiredoxin
12	369697	370098	402	YLR110C	S000004100	CCW12	Covalently linked Cell Wall protein	Cell wall mannoprotein
12	370391	370723	333	YLR111W	S000004101			Putative protein of unknown function
12	370791	371210	420	YLR112W	S000004102			Putative protein of unknown function
12	371620	372927	1308	YLR113W	S000004103	HOG1	High Osmolarity Glycerol response	Mitogen-activated protein kinase involved in osmoregulation
12	374944	377238	2295	YLR114C	S000004104	AVL9	Apl2 Vps1 Lethal	Conserved protein involved in exocytic transport from the Golgi
12	377985	380564	2580	YLR115W	S000004105	CFT2	Cleavage Factor Two	Subunit of the mRNA cleavage and polyadenlylation factor (CPF)
12	380822	382252	1431	YLR116W	S000004106	MSL5	Mud Synthetic-Lethal	Component of commitment complex
12	382471	384534	2064	YLR117C	S000004107	CLF1	Crooked neck-Like Factor	Member of the NineTeen Complex (NTC)
12	384725	385408	684	YLR118C	S000004108	TML25	acyl-protein Thioesterase with Multiple Localizations, protein of 25 kDa	Acyl-protein thioesterase responsible for depalmitoylation of Gpa1p
12	385534	386175	642	YLR119W	S000004109	SRN2	Suppressor of Rna mutations, Number 2	Component of the ESCRT-I complex
12	386511	388220	1710	YLR120C	S000004110	YPS1	YaPSin	Aspartic protease
12	388744	390270	1527	YLR121C	S000004111	YPS3	YaPSin	Aspartic protease
12	390954	391331	378	YLR122C	S000004112			Putative protein of unknown function
12	393484	393894	411	YLR125W	S000004115			Putative protein of unknown function
12	394765	395520	756	YLR126C	S000004116			Putative glutamine amidotransferase
12	395758	398319	2562	YLR127C	S000004117	APC2	Anaphase Promoting Complex	Subunit of the Anaphase-Promoting Complex/Cyclosome (APC/C)
12	398530	399433	904	YLR128W	S000004118	DCN1	Defective in Cullin Neddylation	Scaffold-type E3 ligase
12	399657	402488	2832	YLR129W	S000004119	DIP2	DOM34 Interacting Protein	Nucleolar protein
12	402794	404062	1269	YLR130C	S000004120	ZRT2	Zinc-Regulated Transporter	Low-affinity zinc transporter of the plasma membrane
12	404510	406822	2313	YLR131C	S000004121	ACE2	Activator of CUP1 Expression	Transcription factor required for septum destruction after cytokinesis
12	407283	408155	873	YLR132C	S000004122	USB1	U Six Biogenesis	Putative poly(U)-specific 3'-to-5' RNA exonuclease
12	408445	410193	1749	YLR133W	S000004123	CKI1	Choline KInase	Choline kinase
12	410723	412414	1692	YLR134W	S000004124	PDC5	Pyruvate DeCarboxylase	Minor isoform of pyruvate decarboxylase
12	413281	415527	2247	YLR135W	S000004125	SLX4	Synthetic Lethal of unknown (X) function	Endonuclease involved in processing DNA
12	415801	416658	858	YLR136C	S000004126	TIS11	similar to the mammalian TPA Induced Sequence gene family	mRNA-binding protein expressed during iron starvation
12	417006	418109	1104	YLR137W	S000004127	RKM5	Ribosomal lysine (K) Methyltransferase 5	Protein lysine methyltransferase
12	418437	421394	2958	YLR138W	S000004128	NHA1	Na+/H+ Antiporter	Na+/H+ antiporter
12	421542	423473	1932	YLR139C	S000004129	SLS1	Synthetic Lethal with SSM4	Mitochondrial membrane protein
12	423683	424774	1092	YLR141W	S000004131	RRN5	Regulation of RNA polymerase I	Protein involved in transcription of rDNA by RNA polymerase I
12	425186	426616	1431	YLR142W	S000004132	PUT1	Proline UTilization	Proline oxidase
12	427329	429386	2058	YLR143W	S000004133	DPH6	DiPHthamide biosynthesis	Diphthamide synthetase
12	429677	432016	2340	YLR144C	S000004134	ACF2	Assembly Complementing Factor	Intracellular beta-1,3-endoglucanase
12	432168	432773	606	YLR145W	S000004135	RMP1	RNase MRP Protein	Subunit of RNase MRP
12	432823	433725	903	YLR146C	S000004136	SPE4	SPErmidine auxotroph	Spermine synthase
12	433870	434058	189	YLR146W-A	S000113566			Putative protein of unknown function
12	434158	434463	306	YLR147C	S000004137	SMD3		Core Sm protein Sm D3
12	434641	437397	2757	YLR148W	S000004138	PEP3	carboxyPEPtidase Y-deficient	Component of CORVET membrane tethering complex
12	437631	439823	2193	YLR149C	S000004139			Protein of unknown function
12	440467	441288	822	YLR150W	S000004140	STM1	Suppressor of ToM1	Protein required for optimal translation under nutrient stress
12	441715	442737	1023	YLR151C	S000004141	PCD1	Peroxisomal Coenzyme A Diphosphatase	8-oxo-dGTP diphosphatase
12	442958	444688	1731	YLR152C	S000004142			Putative protein of unknown function
12	445524	447575	2052	YLR153C	S000004143	ACS2	Acetyl CoA Synthetase	Acetyl-coA synthetase isoform
12	447982	448314	333	YLR154C	S000004144	RNH203	RNase H	Ribonuclease H2 subunit
12	454696	455070	375	YLR154W-C	S000028422	TAR1	Transcript Antisense to Ribosomal RNA	Protein potentially involved in regulation of respiratory metabolism
12	462522	462671	150	YLR154C-G	S000028561			Putative protein of unknown function
12	468827	468958	132	YLR154C-H	S000028562			Putative protein of unknown function
12	469317	470405	1089	YLR155C	S000004145	ASP3-1	ASParaginase	Cell-wall L-asparaginase II involved in asparagine catabolism
12	472113	472457	345	YLR156W	S000004146			Putative protein of unknown function
12	472479	472610	132	YLR156C-A	S000028564			Putative protein of unknown function
12	472969	474057	1089	YLR157C	S000004147	ASP3-2	ASParaginase	Cell-wall L-asparaginase II involved in asparagine catabolism
12	475764	475976	213	YLR157W-D	S000028677			Putative protein of unknown function
12	481873	482037	165	YLR157W-E	S000028678			Putative protein of unknown function identified by gene-trapping
12	482059	482190	132	YLR157C-C	S000028565			Putative protein of unknown function
12	482549	483637	1089	YLR158C	S000004148	ASP3-3	ASParaginase	Cell-wall L-asparaginase II involved in asparagine catabolism
12	485345	485689	345	YLR159W	S000004149			Putative protein of unknown function
12	485711	485842	132	YLR159C-A	S000028566			Putative protein of unknown function
12	486201	487289	1089	YLR160C	S000004150	ASP3-4	ASParaginase	Cell-wall L-asparaginase II involved in asparagine catabolism
12	488997	489341	345	YLR161W	S000004151			Putative protein of unknown function
12	489573	489929	357	YLR162W	S000004152			Protein of unknown function
12	490406	490594	189	YLR162W-A	S000028567	RRT15	Regulator of rDNA Transcription	Putative protein of unknown function
12	491866	493254	1389	YLR163C	S000004153	MAS1	Mitochondrial ASsembly	Beta subunit of the mitochondrial processing protease (MPP)
12	493883	494389	507	YLR164W	S000004154	SHH4	SDH4 Homolog	Putative alternate subunit of succinate dehydrogenase (SDH)
12	494494	495258	765	YLR165C	S000004155	PUS5	PseudoUridine Synthase	Pseudouridine synthase
12	495429	498044	2616	YLR166C	S000004156	SEC10	SECretory	Essential 100kDa subunit of the exocyst complex
12	498947	499405	459	YLR167W	S000004157	RPS31	Ribosomal Protein of the Small subunit	Fusion protein cleaved to yield ribosomal protein S31 and ubiquitin
12	499578	500270	693	YLR168C	S000004158	UPS2	UnProceSsed	Mitochondrial intermembrane space protein
12	500579	501049	471	YLR170C	S000004160	APS1	clathrin Associated Protein complex Small subunit	Small subunit of the clathrin-associated adaptor complex AP-1
12	501260	502162	903	YLR172C	S000004162	DPH5	DiPHthamide	Methyltransferase required for synthesis of diphthamide
12	502421	504247	1827	YLR173W	S000004163			Putative protein of unknown function
12	504591	505829	1239	YLR174W	S000004164	IDP2	Isocitrate Dehydrogenase, NADP-specific	Cytosolic NADP-specific isocitrate dehydrogenase
12	506134	507585	1452	YLR175W	S000004165	CBF5	Centromere Binding Factor	Pseudouridine synthase catalytic subunit of box H/ACA snoRNPs
12	507797	510232	2436	YLR176C	S000004166	RFX1	Regulatory Factor X	Major transcriptional repressor of DNA-damage-regulated genes
12	511054	512940	1887	YLR177W	S000004167			Putative protein of unknown function
12	513162	513821	660	YLR178C	S000004168	TFS1	cdc Twenty-Five Suppressor	Inhibitor of carboxypeptidase Y (Prc1p), and Ras GAP (Ira2p)
12	514108	514713	606	YLR179C	S000004169			Protein of unknown function with similarity to Tfs1p
12	515262	516410	1149	YLR180W	S000004170	SAM1	S-AdenosylMethionine requiring	S-adenosylmethionine synthetase
12	516678	517670	993	YLR181C	S000004171	VTA1	VpsTwenty Associated	Multivesicular body (MVB) protein
12	517940	520351	2412	YLR182W	S000004172	SWI6	SWItching deficient	Transcription cofactor
12	520543	522012	1470	YLR183C	S000004173	TOS4	Target Of Sbf	Putative transcription factor, contains Forkhead Associated domain
12	522663	523288	626	YLR185W	S000004175	RPL37A	Ribosomal Protein of the Large subunit	Ribosomal 60S subunit protein L37A
12	523632	524390	759	YLR186W	S000004176	EMG1	Essential for Mitotic Growth	Methyltransferase for rRNA
12	524865	527945	3081	YLR187W	S000004177	SKG3	Suppressor of lethality of Kex2 Gas1 double null mutant	Protein of unknown function
12	528300	530387	2088	YLR188W	S000004178	MDL1	MultiDrug resistance-Like	Mitochondrial inner membrane half-type ABC transporter
12	530797	534393	3597	YLR189C	S000004179	ATG26	AuTophaGy related	UDP-glucose:sterol glucosyltransferase
12	535214	536689	1476	YLR190W	S000004180	MMR1	Mitochondrial Myo2p Receptor-related	Phosphorylated protein of the mitochondrial outer membrane
12	537272	538432	1161	YLR191W	S000004181	PEX13	PEroXin	Peroxisomal importomer complex component
12	538792	539589	798	YLR192C	S000004182	HCR1	High-Copy suppressor of Rpg1	eIF3j component of translation initiation factor 3 (eIF3)
12	540009	540536	528	YLR193C	S000004183	UPS1	UnProceSsed	Phosphatidic acid transfer protein
12	540809	541573	765	YLR194C	S000004184	NCW2	Novel Cell Wall protein	Structural constituent of the cell wall
12	541937	543304	1368	YLR195C	S000004185	NMT1	N-Myristoyl Transferase	N-myristoyl transferase
12	543968	545698	1731	YLR196W	S000004186	PWP1	Periodic tryptophan (W) Protein	Protein with WD-40 repeats involved in rRNA processing
12	546097	547611	1515	YLR197W	S000004187	NOP56	NucleOlar Protein of 56.8 kDa	Essential evolutionarily-conserved nucleolar protein
12	547853	548769	917	YLR199C	S000004189	PBA1	Proteasome Biogenesis-Associated	Protein involved in 20S proteasome assembly
12	549012	549356	345	YLR200W	S000004190	YKE2	Yeast ortholog of mouse KE2	Subunit of the heterohexameric Gim/prefoldin protein complex
12	549511	550293	783	YLR201C	S000004191	COQ9	COenzyme Q	Protein required for ubiquinone biosynthesis and respiratory growth
12	550650	551960	1311	YLR203C	S000004193	MSS51	Mitochondrial Splicing Suppressor	Specific translational activator for the mitochondrial COX1 mRNA
12	552270	552605	336	YLR204W	S000004194	QRI5	Quasi-Renownless Information	Mitochondrial inner membrane protein
12	552724	553677	954	YLR205C	S000004195	HMX1	HeMe oXygenase	ER localized heme oxygenase
12	554578	556419	1842	YLR206W	S000004196	ENT2	Epsin N-Terminal homology	Epsin-like protein required for endocytosis and actin patch assembly
12	556788	559289	2502	YLR207W	S000004197	HRD3	HMG-coA Reductase Degradation	ER membrane protein that plays a central role in ERAD
12	559551	560444	894	YLR208W	S000004198	SEC13	SECretory	Structural component of 3 complexes
12	560797	561732	936	YLR209C	S000004199	PNP1	purine nucleoside phosphorylase	Purine nucleoside phosphorylase
12	562008	563390	1383	YLR210W	S000004200	CLB4	CycLin B	B-type cyclin involved in cell cycle progression
12	563792	564531	740	YLR211C	S000004201	ATG38	AuTophaGy related	Homodimeric subunit of autophagy-specific PtdIns-3-kinase complex I
12	564860	566281	1422	YLR212C	S000004202	TUB4	TUBulin	Gamma-tubulin
12	566654	567922	1269	YLR213C	S000004203	CRR1	CRH-Related	Putative glycoside hydrolase of the spore wall envelope
12	568567	570627	2061	YLR214W	S000004204	FRE1	Ferric REductase	Ferric reductase and cupric reductase
12	570776	571858	1083	YLR215C	S000004205	CDC123	Cell Division Cycle	Assembly factor for the eIF2 translation initiation factor complex
12	572096	573211	1116	YLR216C	S000004206	CPR6	Cyclosporin-sensitive Proline Rotamase	Peptidyl-prolyl cis-trans isomerase (cyclophilin)
12	573466	573918	453	YLR218C	S000004208	COA4	Cytochrome Oxidase Assembly factor	Twin Cx(9)C protein involved in cytochrome c oxidase organization
12	574151	576337	2187	YLR219W	S000004209	MSC3	Meiotic Sister-Chromatid recombination	Protein of unknown function
12	576825	577793	969	YLR220W	S000004210	CCC1	Cross-Complements Ca(2+) phenotype of csg1	Vacuolar Fe2+/Mn2+ transporter
12	578362	579024	663	YLR221C	S000004211	RSA3	RiboSome Assembly	Protein with a likely role in ribosomal maturation
12	579318	581771	2454	YLR222C	S000004212	UTP13	U Three Protein	Nucleolar protein
12	582233	585490	3258	YLR223C	S000004213	IFH1	Interacts with Fork Head	Coactivator, regulates transcription of ribosomal protein (RP) genes
12	586464	587573	1110	YLR224W	S000004214	UCC1	Ubiquitination of Citrate synthase in the glyoxylate Cycle	F-box protein and component of SCF ubiquitin ligase complexes
12	587695	588918	1224	YLR225C	S000004215			Putative protein of unknown function
12	589354	590541	1188	YLR226W	S000004216	BUR2	Bypass UAS Requirement	Cyclin for the Sgv1p (Bur1p) protein kinase
12	590562	592043	1482	YLR227C	S000004217	ADY4	Accumulation of DYads	Structural component of the meiotic outer plaque
12	600019	602463	2445	YLR228C	S000004218	ECM22	ExtraCellular Mutant	Sterol regulatory element binding protein
12	604212	604787	576	YLR229C	S000004219	CDC42	Cell Division Cycle	Small rho-like GTPase
12	605758	607119	1362	YLR231C	S000004221	BNA5	Biosynthesis of Nicotinic Acid	Kynureninase
12	607425	609524	2100	YLR233C	S000004223	EST1	Ever Shorter Telomeres	TLC1 RNA-associated factor involved in telomere length regulation
12	609783	611753	1971	YLR234W	S000004224	TOP3	TOPoisomerase	DNA Topoisomerase III
12	611794	612117	324	YLR236C	S000004226			Putative protein of unknown function
12	612367	614163	1797	YLR237W	S000004227	THI7	THIamine metabolism	Plasma membrane transporter responsible for the uptake of thiamine
12	614755	616191	1437	YLR238W	S000004228	FAR10	Factor ARrest	Protein involved in recovery from arrest in response to pheromone
12	616332	617318	987	YLR239C	S000004229	LIP2	LIPoyl ligase	Lipoyl ligase
12	617533	620160	2628	YLR240W	S000004230	VPS34	Vacuolar Protein Sorting	Phosphatidylinositol (PI) 3-kinase that synthesizes PI-3-phosphate
12	620473	622821	2349	YLR241W	S000004231	CSC1	Calcium permeable Stress-gated cation Channel	Calcium permeable gated cation channel
12	622918	623883	966	YLR242C	S000004232	ARV1	ARE2 Required for Viability	Cortical ER protein
12	624203	625021	819	YLR243W	S000004233	GPN3	Gly-Pro-Asn (N) motif	Putative GTPase with a role in biogenesis of RNA pol II and polIII
12	625168	626331	1164	YLR244C	S000004234	MAP1	Methionine AminoPeptidase	Methionine aminopeptidase
12	626502	626930	429	YLR245C	S000004235	CDD1	CytiDine Deaminase	Cytidine deaminase
12	627118	628197	1080	YLR246W	S000004236	ERF2	Effect on Ras Function	Subunit of a palmitoyltransferase
12	628684	633354	4671	YLR247C	S000004237	IRC20	Increased Recombination Centers	E3 ubiquitin ligase and putative helicase
12	634252	636084	1833	YLR248W	S000004238	RCK2	Radiation sensitivity Complementing Kinase	Protein kinase involved in response to oxidative and osmotic stress
12	636780	639914	3135	YLR249W	S000004239	YEF3	Yeast Elongation Factor	Translation elongation factor 3
12	640317	641021	705	YLR250W	S000004240	SSP120	Saccharomyces Secretory Protein	Protein of unknown function
12	641464	642057	594	YLR251W	S000004241	SYM1	Stress-inducible Yeast Mpv17	Protein required for ethanol metabolism
12	642627	644336	1710	YLR253W	S000004243	MCP2	Mdm10 Complementing Protein	Mitochondrial protein of unknown function involved in lipid homeostas
12	644404	644973	570	YLR254C	S000004244	NDL1	NuDeL homolog	Homolog of nuclear distribution factor NudE
12	645600	645953	354	YLR255C	S000004245			Putative protein of unknown function
12	646415	650923	4509	YLR256W	S000004246	HAP1	Heme Activator Protein	Zinc finger transcription factor
12	658826	659791	966	YLR257W	S000004247			Protein of unknown function
12	660716	662833	2118	YLR258W	S000004248	GSY2	Glycogen SYnthase	Glycogen synthase
12	663284	665002	1719	YLR259C	S000004249	HSP60	Heat Shock Protein	Tetradecameric mitochondrial chaperonin
12	665844	667907	2064	YLR260W	S000004250	LCB5	Long-Chain Base	Minor sphingoid long-chain base kinase
12	668237	668563	327	YLR261C	S000004251	VPS63	Vacuolar Protein Sorting	Putative protein of unknown function
12	668244	668891	648	YLR262C	S000004252	YPT6	Yeast Protein Two	Rab family GTPase
12	669468	669662	195	YLR262C-A	S000007246	TMA7	Translation Machinery Associated	Protein of unknown that associates with ribosomes
12	670340	672823	2484	YLR263W	S000004253	RED1	REDuctional division	Protein component of the synaptonemal complex axial elements
12	673131	673334	204	YLR264W	S000004254	RPS28B	Ribosomal Protein of the Small subunit	Protein component of the small (40S) ribosomal subunit
12	673828	673944	117	YLR264C-A	S000028808			Putative protein of unknown function
12	674427	675455	1029	YLR265C	S000004255	NEJ1	Nonhomologous End-Joining defective	Protein involved in regulation of nonhomologous end joining
12	675619	677724	2106	YLR266C	S000004256	PDR8	Pleiotropic Drug Resistance	Transcription factor
12	678212	679924	1713	YLR267W	S000004257	BOP2	Bypass Of Pam1	Protein of unknown function
12	680200	680844	645	YLR268W	S000004258	SEC22	SECretory	R-SNARE protein
12	681186	682238	1053	YLR270W	S000004260	DCS1	DeCapping Scavenger	Non-essential hydrolase involved in mRNA decapping
12	682737	683561	825	YLR271W	S000004261	CMG1	Cytoplasmic and Mitochondrial G-patch protein 1	Putative protein of unknown function
12	683672	687202	3531	YLR272C	S000004262	YCS4	Yeast Condensin Subunit	Subunit of the condensin complex
12	689083	691029	1947	YLR273C	S000004263	PIG1	Protein Interacting with Gsy2p	Putative targeting subunit for type-1 protein phosphatase Glc7p
12	691555	693882	2328	YLR274W	S000004264	MCM5	MiniChromosome Maintenance	Component of the Mcm2-7 hexameric helicase complex
12	694378	694800	423	YLR275W	S000004265	SMD2		Core Sm protein Sm D2
12	695046	696830	1785	YLR276C	S000004266	DBP9	Dead Box Protein	DEAD-box protein required for 27S rRNA processing
12	697156	699495	2340	YLR277C	S000004267	YSH1	Yeast Seventy-three Homolog	Endoribonuclease
12	699999	704024	4026	YLR278C	S000004268			Zinc-cluster protein
12	704493	704960	468	YLR281C	S000004271	RSO55	mitochondrial protein Related to Spastic paraplegia with Optic atrophy and neuropathy SPG55	Mitochondrial protein of unknown function
12	705186	706130	945	YLR283W	S000004273			Putative protein of unknown function
12	706198	707040	843	YLR284C	S000004274	ECI1	Enoyl-CoA Isomerase	Peroxisomal delta3,delta2-enoyl-CoA isomerase
12	707360	708145	786	YLR285W	S000004275	NNT1	Nicotinamide N-methylTransferase	S-adenosylmethionine-dependent methyltransferase
12	708168	708338	171	YLR285C-A	S000028569			Putative protein of unknown function
12	708448	710136	1689	YLR286C	S000004276	CTS1	ChiTinaSe	Endochitinase
12	710991	712058	1068	YLR287C	S000004277			Putative protein of unknown function
12	712537	713158	622	YLR287C-A	S000004278	RPS30A	Ribosomal Protein of the Small subunit	Protein component of the small (40S) ribosomal subunit
12	713480	714904	1425	YLR288C	S000004279	MEC3	Mitosis Entry Checkpoint	DNA damage and meiotic pachytene checkpoint protein
12	715089	717026	1938	YLR289W	S000004280	GUF1	Gtpase of Unknown Function	Mitochondrial matrix GTPase
12	717145	717978	834	YLR290C	S000004281	COQ11	COenzyme Q	Putative oxidoreductase, subunit of Coenzyme Q biosynthetic complexes
12	718317	719462	1146	YLR291C	S000004282	GCD7	General Control Derepressed	Beta subunit of the translation initiation factor eIF2B
12	719789	720370	582	YLR292C	S000004283	SEC72	SECretory	Non-essential subunit of Sec63 complex
12	720771	721430	660	YLR293C	S000004284	GSP1	Genetic Suppressor of Prp20-1	Ran GTPase
12	721999	722373	375	YLR295C	S000004286	ATP14	ATP synthase	Subunit h of the F0 sector of mitochondrial F1F0 ATP synthase
12	722978	723304	327	YLR296W	S000004287			Putative protein of unknown function
12	724044	724433	390	YLR297W	S000004288			Protein of unknown function
12	724721	725416	696	YLR298C	S000004289	YHC1	Yeast Homolog of human U1C	Component of the U1 snRNP complex required for pre-mRNA splicing
12	726069	728051	1983	YLR299W	S000004290	ECM38	ExtraCellular Mutant	Gamma-glutamyltranspeptidase
12	728955	730301	1347	YLR300W	S000004291	EXG1	EXo-1,3-beta-Glucanase	Major exo-1,3-beta-glucanase of the cell wall
12	730825	731559	735	YLR301W	S000004292	HRI1	HRr25 Interacting	Protein of unknown function that interacts with Sec72p and Hrr25p
12	732191	732553	363	YLR302C	S000004293			Putative protein of unknown function
12	732542	733876	1335	YLR303W	S000004294	MET17	METhionine requiring	O-acetyl homoserine-O-acetyl serine sulfhydrylase
12	735212	737548	2337	YLR304C	S000004295	ACO1	ACOnitase	Aconitase
12	738161	743863	5703	YLR305C	S000004296	STT4	STaurosporine and Temperature sensitive	Phosphatidylinositol-4-kinase
12	744151	744851	701	YLR306W	S000004297	UBC12	UBiquitin-Conjugating	Enzyme that mediates the conjugation of Rub1p
12	745620	746525	906	YLR307W	S000004298	CDA1	Chitin DeAcetylase	Chitin deacetylase
12	746848	747111	264	YLR307C-A	S000028525	DPA10	Delta-Psi dependent mitochondrial Assembly protein of 10 kDa	Putative mitochondrial protein of unknown function
12	747937	748875	939	YLR308W	S000004299	CDA2	Chitin DeAcetylase	Chitin deacetylase
12	749034	751769	2736	YLR309C	S000004300	IMH1	shares with Integrins and Myosins significant Homology	Protein involved in vesicular transport
12	752224	756993	4770	YLR310C	S000004301	CDC25	Cell Division Cycle	Membrane bound guanine nucleotide exchange factor
12	757637	758833	1197	YLR312C	S000004303	ATG39	AuTophaGy related	Autophagy receptor with a role in degradation of the ER and nucleus
12	759480	760241	762	YLR312W-A	S000004304	MRPL15	Mitochondrial Ribosomal Protein, Large subunit	Mitochondrial ribosomal protein of the large subunit
12	760750	762342	1593	YLR313C	S000004305	SPH1	SPa2 Homolog	Protein involved in shmoo formation and bipolar bud site selection
12	762575	764137	1563	YLR314C	S000004306	CDC3	Cell Division Cycle	Component of the septin ring that is required for cytokinesis
12	764808	765269	462	YLR315W	S000004307	NKP2	Non-essential Kinetochore Protein	Central kinetochore protein and subunit of the Ctf19 complex
12	765266	766358	1093	YLR316C	S000004308	TAD3	tRNA-specific Adenosine Deaminase	Subunit of tRNA-specific adenosine-34 deaminase
12	766542	769196	2655	YLR318W	S000004310	EST2	Ever Shorter Telomeres	Reverse transcriptase subunit of the telomerase holoenzyme
12	769318	771684	2367	YLR319C	S000004311	BUD6	BUD site selection	Actin- and formin-interacting protein
12	771940	776304	4365	YLR320W	S000004312	MMS22	Methyl MethaneSulfonate sensitivity	Subunit of E3 ubiquitin ligase complex involved in replication repair
12	776584	777864	1281	YLR321C	S000004313	SFH1	Snf Five Homolog	Component of the RSC chromatin remodeling complex
12	778173	778952	780	YLR323C	S000004315	CWC24	Complexed With Cef1p	General splicing factor
12	779215	780786	1572	YLR324W	S000004316	PEX30	PEroXisome related	ER-resident protein involved in peroxisomal biogenesis
12	781143	781379	237	YLR325C	S000004317	RPL38	Ribosomal Protein of the Large subunit	Ribosomal 60S subunit protein L38
12	782174	782896	723	YLR326W	S000004318			Putative protein of unknown function
12	783127	783387	261	YLR327C	S000004319	TMA10	Translation Machinery Associated	Protein of unknown function that associates with ribosomes
12	784913	786118	1206	YLR328W	S000004320	NMA1	Nicotinamide Mononucleotide Adenylyltransferase	Nicotinic acid mononucleotide adenylyltransferase
12	786442	787333	892	YLR329W	S000004321	REC102	RECombination	Protein involved in early stages of meiotic recombination
12	787664	789679	2016	YLR330W	S000004322	CHS5	CHitin Synthase-related	Component of the exomer complex
12	790669	791046	378	YLR331C	S000004323	JIP3	Jumonji domain Interacting Protein	Putative protein of unknown function
12	790676	791806	1131	YLR332W	S000004324	MID2	Mating pheromone-Induced Death	O-glycosylated plasma membrane protein
12	795573	795899	327	YLR333C	S000004325	RPS25B	Ribosomal Protein of the Small subunit	Protein component of the small (40S) ribosomal subunit
12	797430	799592	2163	YLR335W	S000004327	NUP2	NUclear Pore	Nucleoporin involved in nucleocytoplasmic transport
12	799697	802396	2700	YLR336C	S000004328	SGD1	Suppressor of Glycerol Defect	Essential nuclear protein
12	802653	805106	2454	YLR337C	S000004329	VRP1	VeRProlin	Verprolin, proline-rich actin-associated protein
12	805887	806825	939	YLR340W	S000004332	RPP0	Ribosomal Protein P0	Conserved ribosomal protein P0 of the ribosomal stalk
12	807385	808818	1434	YLR341W	S000004333	SPO77	SPOrulation	Meiosis-specific protein of unknown function
12	809997	815627	5631	YLR342W	S000004334	FKS1	FK506 Sensitivity	Catalytic subunit of 1,3-beta-D-glucan synthase
12	815810	815983	174	YLR342W-A	S000028571			Putative protein of unknown function
12	816094	817761	1668	YLR343W	S000004335	GAS2	Glycophospholipid-Anchored Surface protein	1,3-beta-glucanosyltransferase
12	819312	820142	831	YLR344W	S000004336	RPL26A	Ribosomal Protein of the Large subunit	Ribosomal 60S subunit protein L26A
12	820511	822040	1530	YLR345W	S000004337			Similar to 6-phosphofructo-2-kinase enzymes
12	822287	822592	306	YLR346C	S000004338	CIS1	CItrinin Sensitive knockout	Protein of unknown function found in mitochondria
12	823828	826413	2586	YLR347C	S000004339	KAP95	KAryoPherin	Karyopherin beta
12	826977	827873	897	YLR348C	S000004340	DIC1	DIcarboxylate Carrier	Mitochondrial dicarboxylate carrier
12	828730	829380	651	YLR350W	S000004342	ORM2		Protein that mediates sphingolipid homeostasis
12	829489	830364	876	YLR351C	S000004343	NIT3	NITrilase superfamily	Nit protein
12	831116	833539	2424	YLR352W	S000004344	LUG1	Lets [URE3]/ure2 Grow	Protein of unknown function with similarity to F-box proteins
12	834352	836163	1812	YLR353W	S000004345	BUD8	BUD site selection	Protein involved in bud-site selection
12	836350	837357	1008	YLR354C	S000004346	TAL1	TransALdolase	Transaldolase, enzyme in the non-oxidative pentose phosphate pathway
12	838066	839253	1188	YLR355C	S000004347	ILV5	IsoLeucine-plus-Valine requiring	Acetohydroxyacid reductoisomerase and mtDNA binding protein
12	840321	840914	594	YLR356W	S000004348	ATG33	AuTophaGy related	Mitochondrial mitophagy-specific protein
12	841331	844000	2670	YLR357W	S000004349	RSC2	Remodel the Structure of Chromatin	Component of the RSC chromatin remodeling complex
12	843487	844050	564	YLR358C	S000004350			Protein of unknown function
12	844282	845730	1449	YLR359W	S000004351	ADE13	ADEnine requiring	Adenylosuccinate lyase
12	846103	847422	1320	YLR360W	S000004352	VPS38	Vacuolar Protein Sorting	Part of a Vps34p phosphatidylinositol 3-kinase complex
12	847388	849124	1737	YLR361C	S000004353	DCR2	Dose-dependent Cell cycle Regulator	Protein phosphatase
12	849383	849679	297	YLR361C-A	S000028845			Putative protein of unknown function
12	849866	852019	2154	YLR362W	S000004354	STE11	STErile	Signal transducing MEK kinase
12	852495	853151	657	YLR363C	S000004355	NMD4	Nonsense-Mediated mRNA Decay	Protein that may be involved in nonsense-mediated mRNA decay
12	853461	853718	258	YLR363W-A	S000007620			Protein of unknown function
12	854062	854391	330	YLR364W	S000004356	GRX8	GlutaRedoXin	Glutaredoxin that employs a dithiol mechanism of catalysis
12	855199	855531	333	YLR365W	S000004357			Putative protein of unknown function
12	856442	857317	876	YLR367W	S000004359	RPS22B	Ribosomal Protein of the Small subunit	Protein component of the small (40S) ribosomal subunit
12	857540	859336	1797	YLR368W	S000004360	MDM30	Mitochondrial Distribution and Morphology	F-box component of an SCF ubiquitin protein ligase complex
12	859552	861525	1974	YLR369W	S000004361	SSQ1	Stress-Seventy subfamily Q	Mitochondrial hsp70-type molecular chaperone
12	861718	862254	537	YLR370C	S000004362	ARC18	ARp2/3 Complex subunit	Subunit of the ARP2/3 complex
12	862714	866784	4071	YLR371W	S000004363	ROM2	RhO1 Multicopy suppressor	Guanine nucleotide exchange factor (GEF) for Rho1p and Rho2p
12	867354	868391	1038	YLR372W	S000004364	ELO3	fatty acid ELOngation	Elongase
12	868662	871367	2706	YLR373C	S000004365	VID22	Vacuolar Import and Degradation	Glycosylated integral membrane protein localized to plasma membrane
12	871697	872728	1032	YLR375W	S000004367	STP3	protein with similarity to Stp1p	Zinc-finger protein of unknown function
12	872826	873554	729	YLR376C	S000004368	PSY3	Platinum SensitivitY	Component of Shu complex (aka PCSS complex)
12	873746	874792	1047	YLR377C	S000004369	FBP1	Fructose-1,6-BisPhosphatase	Fructose-1,6-bisphosphatase
12	875736	877178	1443	YLR378C	S000004370	SEC61	SECretory	Conserved ER protein translocation channel
12	878282	879508	1227	YLR380W	S000004372	CSR1	Chs5 Spa2 Rescue	Phosphatidylinositol transfer protein
12	879723	881924	2202	YLR381W	S000004373	CTF3	Chromosome Transmission Fidelity	Outer kinetochore protein that forms a complex with Mcm16p and Mcm22p
12	882067	884751	2685	YLR382C	S000004374	NAM2	Nuclear Accommodation of Mitochondria	Mitochondrial leucyl-tRNA synthetase
12	885288	888632	3345	YLR383W	S000004375	SMC6	Structural Maintenance of Chromosomes	Component of the SMC5-SMC6 complex
12	888851	892900	4050	YLR384C	S000004376	IKI3	Insensitive to KIller toxin	Subunit of Elongator complex
12	892992	893390	399	YLR385C	S000004377	SWC7	SWr Complex	Protein of unknown function
12	893628	896270	2643	YLR386W	S000004378	VAC14	VACuole morphology and inheritance mutant	Enzyme regulator
12	896374	897672	1299	YLR387C	S000004379	REH1	REI1 Homolog	Cytoplasmic 60S subunit biogenesis factor
12	898651	898821	171	YLR388W	S000004380	RPS29A	Ribosomal Protein of the Small subunit	Protein component of the small (40S) ribosomal subunit
12	899577	902660	3084	YLR389C	S000004381	STE23	STErile	Metalloprotease
12	903066	903404	339	YLR390W	S000004382	ECM19	ExtraCellular Mutant	Protein of unknown function
12	903724	904440	717	YLR390W-A	S000006429	CCW14	Covalently linked Cell Wall protein	Covalently linked cell wall glycoprotein
12	904749	906305	1557	YLR392C	S000004384	ART10	Arrestin-Related Trafficking adaptors	Protein of unknown function that contains 2 PY motifs
12	907079	907918	840	YLR393W	S000004385	ATP10	ATP synthase	Assembly factor for the F0 sector of mitochondrial F1F0 ATP synthase
12	907950	909398	1449	YLR394W	S000004386	CST9	Chromosome STability	SUMO E3 ligase
12	909729	909965	237	YLR395C	S000004387	COX8	Cytochrome c OXidase	Subunit VIII of cytochrome c oxidase (Complex IV)
12	910235	912310	2076	YLR396C	S000004388	VPS33	Vacuolar Protein Sorting	ATP-binding protein that is a subunit of the HOPS and CORVET complexes
12	912550	914892	2343	YLR397C	S000004389	AFG2	ATPase Family Gene	ATPase of the CDC48/PAS1/SEC18 (AAA) family, forms a hexameric complex
12	915156	919019	3864	YLR398C	S000004390	SKI2	SuperKIller	Ski complex component and putative RNA helicase
12	919536	921596	2061	YLR399C	S000004391	BDF1	BromoDomain Factor	Protein involved in transcription initiation
12	922442	924448	2007	YLR401C	S000004393	DUS3	DihydroUridine Synthase	Dihydrouridine synthase
12	925568	927619	2052	YLR403W	S000004395	SFP1	Split Finger Protein	Regulates transcription of ribosomal protein and biogenesis genes
12	928743	929600	858	YLR404W	S000004396	SEI1	SEIpin	Seipin involved in lipid droplet (LD) assembly
12	929789	930892	1104	YLR405W	S000004397	DUS4	DihydroUridine Synthase	Dihydrouridine synthase
12	931065	931755	691	YLR406C	S000004398	RPL31B	Ribosomal Protein of the Large subunit	Ribosomal 60S subunit protein L31B
12	932206	932355	150	YLR406C-A	S000028683			Putative protein of unknown function
12	932967	933653	687	YLR407W	S000004399			Putative protein of unknown function
12	933885	934253	369	YLR408C	S000004400	BLS1	BLoS1-homolog	Subunit of the BLOC-1 complex involved in endosomal maturation
12	934414	937233	2820	YLR409C	S000004401	UTP21	U Three Protein	Subunit of U3-containing 90S preribosome and SSU processome complexes
12	937541	940981	3441	YLR410W	S000004402	VIP1		Bifunctional inositol pyrophosphate kinase and phosphatase
12	947253	947978	726	YLR411W	S000004403	CTR3	Copper TRansport	High-affinity copper transporter of the plasma membrane
12	948368	949192	825	YLR412W	S000004404	BER1	Benomyl REsistant 1	Protein involved in microtubule-related processes
12	950267	950473	207	YLR412C-A	S000028572			Putative protein of unknown function
12	951156	953183	2028	YLR413W	S000004405	INA1	INdicator of Abscission	Protein of unknown function
12	953353	954144	792	YLR414C	S000004406	PUN1	Plasma membrane protein Upregulated during Nitrogen stress	Plasma membrane protein with a role in cell wall integrity
12	954259	954597	339	YLR415C	S000004407			Putative protein of unknown function
12	955010	956710	1701	YLR417W	S000004409	VPS36	Vacuolar Protein Sorting	Component of the ESCRT-II complex
12	956914	958095	1182	YLR418C	S000004410	CDC73	Cell Division Cycle	Component of the Paf1p complex
12	958428	962735	4308	YLR419W	S000004411			Putative helicase with limited sequence similarity to human Rb protein
12	963785	964879	1095	YLR420W	S000004412	URA4	URAcil requiring	Dihydroorotase
12	965090	965560	471	YLR421C	S000004413	RPN13	Regulatory Particle Non-ATPase	Subunit of the 19S regulatory particle of the 26S proteasome lid
12	965897	971695	5799	YLR422W	S000004414	DCK1	DoCK1 homolog	Dock family protein (Dedicator Of CytoKinesis), homolog of human DOCK1
12	971917	973170	1254	YLR423C	S000004415	ATG17	AuTophaGy related	Scaffold protein responsible for phagophore assembly site organization
12	973395	975521	2127	YLR424W	S000004416	SPP382	Suppressor of PrP38 #2	Essential protein that forms a dimer with Ntr2p
12	982894	986817	3924	YLR425W	S000004417	TUS1	TOR Unique function Suppressor	Guanine nucleotide exchange factor (GEF) that modulates Rho1p activity
12	987062	988113	1052	YLR426W	S000004418	TDA5	Topoisomerase I Damage Affected	Putative protein of unknown function
12	988428	990440	2013	YLR427W	S000004419	MAG2		Cytoplasmic protein of unknown function
12	990777	992732	1956	YLR429W	S000004421	CRN1	CoRoNin	Coronin
12	993434	1000129	6696	YLR430W	S000004422	SEN1	Splicing ENdonuclease	ATP-dependent 5' to 3' RNA/DNA and DNA helicase
12	1000342	1001703	1362	YLR431C	S000004423	ATG23	AuTophaGy related	Peripheral membrane protein required for autophagy and CVT
12	1002557	1004128	1572	YLR432W	S000004424	IMD3	IMP Dehydrogenase	Inosine monophosphate dehydrogenase
12	1004347	1006008	1662	YLR433C	S000004425	CNA1	CalciNeurin A	Calcineurin A
12	1006378	1006995	618	YLR435W	S000004427	TSR2	Twenty S rRNA accumulation	Protein with a potential role in pre-rRNA processing
12	1007421	1011245	3825	YLR436C	S000004428	ECM30	ExtraCellular Mutant	Protein of unknown function
12	1011622	1012023	402	YLR437C	S000004429	DIF1	Damage-regulated Import Facilitator	Protein that regulates nuclear localization of Rnr2p and Rnr4p
12	1012501	1013775	1275	YLR438W	S000004430	CAR2	Catabolism of ARginine	L-ornithine transaminase (OTAse)
12	1013909	1014178	270	YLR438C-A	S000006434	LSM3	Like SM	Lsm (Like Sm) protein
12	1014491	1015450	960	YLR439W	S000004431	MRPL4	Mitochondrial Ribosomal Protein, Large subunit	Mitochondrial ribosomal protein of the large subunit
12	1015568	1017697	2130	YLR440C	S000004432	SEC39	SECretory	Component of the Dsl1p tethering complex
12	1018141	1018908	768	YLR441C	S000004433	RPS1A	Ribosomal Protein of the Small subunit	Ribosomal protein of the small (40S) subunit
12	1019315	1022251	2937	YLR442C	S000004434	SIR3	Silent Information Regulator	Silencing protein
12	1022625	1023971	1347	YLR443W	S000004435	ECM7	ExtraCellular Mutant	Putative integral membrane protein with a role in calcium uptake
12	1024189	1024837	649	YLR445W	S000004437	GMC2	Grand Meiotic recombination Cluster	Protein involved in meiotic crossing over
12	1025214	1026515	1302	YLR446W	S000004438			Putative hexokinase
12	1026856	1027893	1038	YLR447C	S000004439	VMA6	Vacuolar Membrane Atpase	Subunit d of the V0 integral membrane domain of V-ATPase
12	1028854	1029768	915	YLR448W	S000004440	RPL6B	Ribosomal Protein of the Large subunit	Ribosomal 60S subunit protein L6B
12	1030834	1032012	1179	YLR449W	S000004441	FPR4	FKBP Proline Rotamase (isomerase)	Peptidyl-prolyl cis-trans isomerase (PPIase)
12	1032627	1035764	3138	YLR450W	S000004442	HMG2	3-Hydroxy-3-MethylGlutaryl-coenzyme a reductase	HMG-CoA reductase
12	1036093	1038753	2661	YLR451W	S000004443	LEU3	LEUcine biosynthesis	Zinc-knuckle transcription factor, repressor and activator
12	1039270	1041366	2097	YLR452C	S000004444	SST2	SuperSensiTive	GTPase-activating protein for Gpa1p
12	1041799	1042986	1188	YLR453C	S000004445	RIF2	Rap1p-Interacting Factor	Protein that binds to the Rap1p C-terminus
12	1043998	1051884	7887	YLR454W	S000004446	FMP27	Found in Mitochondrial Proteome	Putative protein of unknown function
12	1053629	1054543	915	YLR455W	S000004447	PDP3	PWWP Domain-containing Protein	Component of the NuA3b histone acetyltransferase complex
12	1055070	1055684	615	YLR456W	S000004448			Protein of unknown function
12	1055812	1056771	960	YLR457C	S000004449	NBP1	Nap1 Binding Protein	Spindle pole body (SPB) component
12	1057334	1058518	1185	YLR459W	S000004451	GAB1	GPI and Actin Bar	Subunit of the glycosylphosphatidylinositol transamidase complex
12	1059757	1060887	1131	YLR460C	S000004452			Member of the quinone oxidoreductase family
12	1062919	1063281	363	YLR461W	S000004453	PAU4	seriPAUperin family	Member of the seripauperin multigene family
12	1065956	1066564	609	YLR462W	S000004454			Putative protein of unknown function with similarity to helicases
12	1066572	1067501	930	YLR464W	S000004456			Putative protein of unknown function
12	1067087	1071235	4149	YLR466W	S000004458	YRF1-4		Helicase encoded by the Y' element of subtelomeric regions
12	1072508	1077898	5391	YLR467W	S000004459	YRF1-5		Helicase encoded by the Y' element of subtelomeric regions
13	461	4684	4224	YML133C	S000004602			Putative Y' element ATP-dependent helicase
13	7244	8383	1140	YML132W	S000004601	COS3	COnserved Sequence	Endosomal protein involved in turnover of plasma membrane proteins
13	10198	11295	1098	YML131W	S000004600			Protein of unknown function
13	11483	13174	1692	YML130C	S000004599	ERO1	ER Oxidation or Endoplasmic Reticulum Oxidoreductin	Thiol oxidase required for oxidative protein folding in the ER
13	14541	14753	213	YML129C	S000004598	COX14	Cytochrome c OXidase	Mitochondrial cytochrome c oxidase (complex IV) assembly factor
13	15135	16676	1542	YML128C	S000004597	MSC1	Meiotic Sister-Chromatid recombination	Protein of unknown function
13	17064	18809	1746	YML127W	S000004596	RSC9	Remodel the Structure of Chromatin	Component of the RSC chromatin remodeling complex
13	19060	20535	1476	YML126C	S000004595	ERG13	ERGosterol biosynthesis	3-hydroxy-3-methylglutaryl-CoA (HMG-CoA) synthase
13	20761	21699	939	YML125C	S000004594	PGA3	Processing of Gas1p and ALP	Putative cytochrome b5 reductase, localized to the plasma membrane
13	22048	23683	1636	YML124C	S000004593	TUB3	TUBulin	Alpha-tubulin
13	24037	25800	1764	YML123C	S000004592	PHO84	PHOsphate metabolism	High-affinity inorganic phosphate (Pi) transporter
13	26038	26418	381	YML122C	S000004591			Putative protein of unknown function
13	26930	27862	933	YML121W	S000004590	GTR1	GTp binding protein Resemblance	Subunit of a TORC1-stimulating GTPase and the EGO/GSE complex
13	28266	29807	1542	YML120C	S000004589	NDI1	NADH Dehydrogenase Internal	NADH:ubiquinone oxidoreductase
13	30611	31684	1074	YML119W	S000004588			Putative protein of unknown function
13	32334	33851	1518	YML118W	S000004587	NGL3		3'-5' exonuclease specific for poly-A RNAs
13	34243	37647	3405	YML117W	S000004585	NAB6	Nucleic Acid Binding protein	Putative RNA-binding protein
13	38196	39824	1629	YML116W	S000004584	ATR1	AminoTriazole Resistance	Multidrug efflux pump of the major facilitator superfamily
13	40187	41794	1608	YML115C	S000004583	VAN1	VANadate resistance protein	Component of the mannan polymerase I
13	42043	43575	1533	YML114C	S000004582	TAF8	TATA binding protein-Associated Factor	TFIID subunit (65 kDa)
13	44045	44791	747	YML113W	S000004581	DAT1	DATin	DNA binding protein that recognizes oligo(dA).oligo(dT) tracts
13	45063	45953	891	YML112W	S000004580	CTK3	Carboxy-Terminal domain Kinase	Gamma subunit of C-terminal domain kinase I
13	46942	49704	2763	YML111W	S000004579	BUL2	Binds Ubiquitin Ligase	Alpha-arrestin, component of the Rsp5p E3-ubiquitin ligase complex
13	50031	50954	924	YML110C	S000004578	COQ5	COenzyme Q	2-hexaprenyl-6-methoxy-1,4-benzoquinone methyltransferase
13	51640	54468	2829	YML109W	S000004577	ZDS2	Zillion Different Screens	Protein with a role in regulating Swe1p-dependent polarized growth
13	54793	55110	318	YML108W	S000004576			Protein of unknown function
13	55265	56269	1005	YML107C	S000004575	PML39	Pre-mRNA Leakage	Protein required for nuclear retention of unspliced pre-mRNAs
13	56773	57453	681	YML106W	S000004574	URA5	URAcil requiring	Major orotate phosphoribosyltransferase (OPRTase) isozyme
13	57866	58687	822	YML105C	S000004573	SEC65	SECretory	Subunit of the signal recognition particle (SRP)
13	58939	62322	3384	YML104C	S000004572	MDM1	Mitochondrial Distribution and Morphology	PtdIns-3-P binding protein that tethers the ER to vacuoles at NVJs
13	62582	67549	4968	YML103C	S000004571	NUP188	NUclear Pore	Subunit of the inner ring of the nuclear pore complex (NPC)
13	68294	69700	1407	YML102W	S000004570	CAC2	Chromatin Assembly Complex	Subunit of chromatin assembly factor I (CAF-1), with Rlf2p and Msi1p
13	69735	70088	354	YML101C	S000004568	CUE4	Coupling of Ubiquitin conjugation to ER degradation	Protein of unknown function
13	70138	70311	174	YML100W-A	S000028688			Putative protein of unknown function
13	70624	73920	3297	YML100W	S000004566	TSL1	Trehalose Synthase Long chain	Large subunit of trehalose 6-phosphate synthase/phosphatase complex
13	74398	77040	2643	YML099C	S000004565	ARG81	ARGinine requiring	Zinc finger transcription factor involved in arginine-responsive genes
13	77267	77770	504	YML098W	S000004564	TAF13	TATA binding protein-Associated Factor	TFIID subunit (19 kDa)
13	78335	79690	1356	YML097C	S000004563	VPS9	Vacuolar Protein Sorting	Guanine nucleotide exchange factor (GEF) and ubiquitin receptor
13	79909	81486	1578	YML096W	S000004562			Putative protein with similarity to asparagine synthetases
13	81481	82113	633	YML095C	S000004560	RAD10	RADiation sensitive	Single-stranded DNA endonuclease (with Rad1p)
13	82275	82849	575	YML094W	S000004559	GIM5	Gene Involved in Microtubule biogenesis	Subunit of the heterohexameric cochaperone prefoldin complex
13	83090	85789	2700	YML093W	S000004558	UTP14	U Three Protein	Subunit of U3-containing Small Subunit (SSU) processome complex
13	85987	86739	753	YML092C	S000004557	PRE8	PRoteinase yscE	Alpha 2 subunit of the 20S proteasome
13	87123	90731	3609	YML091C	S000004556	RPM2	RNase P Mitochondrial	Protein subunit of mitochondrial RNase P
13	92235	94241	2007	YML088W	S000004553	UFO1	UV-F-box-HO	F-box receptor protein
13	94431	95369	939	YML087C	S000004552	AIM33	Altered Inheritance rate of Mitochondria	Protein of unknown function, highly conserved across species
13	95791	97371	1581	YML086C	S000004551	ALO1	D-Arabinono-1,4-Lactone Oxidase	D-Arabinono-1,4-lactone oxidase
13	97941	99400	1460	YML085C	S000004550	TUB1	TUBulin	Alpha-tubulin
13	99794	101050	1257	YML083C	S000004548			Protein of unknown function
13	101862	103811	1950	YML082W	S000004547			Putative protein predicted to have carbon-sulfur lyase activity
13	103983	104162	180	YML081C-A	S000007247	ATP18	ATP synthase	Subunit of the mitochondrial F1F0 ATP synthase
13	104777	108532	3756	YML081W	S000004546	TDA9	Topoisomerase I Damage Affected	Transcription factor that regulates acetate production
13	108806	110077	1272	YML080W	S000004545	DUS1	DihydroUridine Synthase	Dihydrouridine synthase
13	110247	110852	606	YML079W	S000004544			Non-essential protein of unknown function
13	111002	111550	549	YML078W	S000004543	CPR3	Cyclosporin A-sensitive Proline Rotamase	Mitochondrial peptidyl-prolyl cis-trans isomerase (cyclophilin)
13	111865	112344	480	YML077W	S000004542	BET5	Blocked Early in Transport	Core component of transport protein particle (TRAPP) complexes I-III
13	112513	115347	2835	YML076C	S000004541	WAR1	Weak Acid Resistance	Homodimeric Zn2Cys6 zinc finger transcription factor
13	115734	118898	3165	YML075C	S000004540	HMG1	3-Hydroxy-3-MethylGlutaryl-coenzyme a reductase	HMG-CoA reductase
13	120089	121324	1236	YML074C	S000004539	FPR3	Fk 506-sensitive Proline Rotamase	Nucleolar peptidyl-prolyl cis-trans isomerase (PPIase)
13	123227	124172	946	YML073C	S000004538	RPL6A	Ribosomal Protein of the Large subunit	Ribosomal 60S subunit protein L6A
13	124730	129367	4638	YML072C	S000004537	TCB3	Three Calcium and lipid Binding domains (TriCalBins)	Cortical ER protein involved in ER-plasma membrane tethering
13	129749	131572	1824	YML071C	S000004536	COG8	Conserved Oligomeric Golgi complex	Component of the conserved oligomeric Golgi complex
13	133475	135229	1755	YML070W	S000004535	DAK1	DihydroxyAcetone Kinase	Dihydroxyacetone kinase
13	135500	137158	1659	YML069W	S000004534	POB3	POl1 Binding	Subunit of the heterodimeric FACT complex (Spt16p-Pob3p)
13	137550	138944	1395	YML068W	S000004533	ITT1	Inhibitor of Translation Termination	Protein that modulates the efficiency of translation termination
13	139063	140214	1152	YML067C	S000004532	ERV41	ER Vesicle	Protein localized to COPII-coated vesicles
13	140424	141533	1110	YML066C	S000004531	SMA2	Spore Membrane Assembly	Meiosis-specific prospore membrane protein
13	142210	144954	2745	YML065W	S000004530	ORC1	Origin Recognition Complex	Largest subunit of the origin recognition complex
13	145139	145876	738	YML064C	S000004529	TEM1	TErmination of M phase	GTPase involved in initiation of Mitotic Exit Network (MEN)
13	146482	147249	768	YML063W	S000004528	RPS1B	Ribosomal Protein of the Small subunit	Ribosomal protein of the small (40S) subunit
13	147505	148683	1179	YML062C	S000004527	MFT1	Mitochondrial Fusion Targeting	Subunit of the THO complex
13	148953	151532	2580	YML061C	S000004526	PIF1	Petite Integration Frequency	DNA helicase, potent G-quadruplex DNA binder/unwinder
13	151871	153001	1131	YML060W	S000004525	OGG1	8-OxoGuanine Glycosylase/lyase	Nuclear and mitochondrial glycosylase/lyase
13	153219	158258	5040	YML059C	S000004524	NTE1	Neuropathy Target Esterase	Serine esterase
13	158760	158966	207	YML058W-A	S000007472	HUG1		Ribonucleotide reductase inhibitor
13	159383	159697	315	YML058W	S000004523	SML1	Suppressor of Mec1 Lethality	Ribonucleotide reductase inhibitor
13	160180	161994	1815	YML057W	S000004521	CMP2	CalModulin binding Protein	Calcineurin A
13	162194	164176	1983	YML056C	S000004520	IMD4	IMP Dehydrogenase	Inosine monophosphate dehydrogenase
13	164790	165326	537	YML055W	S000004519	SPC2	Signal Peptidase Complex	Subunit of signal peptidase complex
13	165533	167308	1776	YML054C	S000004518	CYB2	CYtochrome B	Cytochrome b2 (L-lactate cytochrome-c oxidoreductase)
13	167623	167781	159	YML054C-A	S000028573			Putative protein of unknown function
13	169116	169754	639	YML053C	S000004517			Putative protein of unknown function
13	170402	171310	909	YML052W	S000004516	SUR7	SUppressor of Rvs167 mutation	Plasma membrane protein, component of eisosomes
13	171594	172901	1308	YML051W	S000004515	GAL80	GALactose metabolism	Transcriptional regulator involved in the repression of GAL genes
13	173139	174074	936	YML050W	S000004514	AIM32	Altered Inheritance rate of Mitochondria	Protein of unknown function
13	174220	178305	4086	YML049C	S000004513	RSE1	RNA Splicing and ER-to-Golgi transport	Protein involved in pre-mRNA splicing
13	178426	179637	1212	YML048W	S000004511	GSF2	Glucose Signaling Factor	Endoplasmic reticulum (ER) localized integral membrane protein
13	180017	181075	1059	YML047C	S000004510	PRM6	Pheromone-Regulated Membrane protein	Potassium transporter that mediates K+ influx
13	181474	183363	1890	YML046W	S000004509	PRP39	Pre-mRNA Processing	U1 snRNP protein involved in splicing
13	190244	191767	1524	YML043C	S000004507	RRN11	Regulation of RNA polymerase I	Component of the core factor (CF) rDNA transcription factor complex
13	192788	194800	2013	YML042W	S000004506	CAT2	Carnitine AcetylTransferase	Carnitine acetyl-CoA transferase
13	194913	195755	843	YML041C	S000004505	VPS71	Vacuolar Protein Sorting	Nucleosome-binding component of the SWR1 complex
16	771653	773128	1476	YPR119W	S000006323	CLB2	CycLin B	B-type cyclin involved in cell cycle progression
16	773875	775182	1308	YPR120C	S000006324	CLB5	CycLin B	B-type cyclin involved in DNA replication during S phase
16	778583	780301	1719	YPR121W	S000006325	THI22	THIamine metabolism	Protein with similarity to hydroxymethylpyrimidine phosphate kinases
16	782045	785671	3627	YPR122W	S000006326	AXL1	AXiaL budding	Haploid specific endoprotease of a-factor mating pheromone
16	786208	787428	1221	YPR124W	S000006328	CTR1	Copper TRansport	High-affinity copper transporter of plasma membrane
16	787961	789325	1365	YPR125W	S000006329	YLH47	Yeast LETM1 Homolog of 47 kD	Mitochondrial inner membrane protein
16	790083	791120	1038	YPR127W	S000006331			Putative pyridoxine 4-dehydrogenase
16	791218	792204	987	YPR128C	S000006332	ANT1	Adenine Nucleotide Transporter	Peroxisomal adenine nucleotide transporter
16	792687	793736	1050	YPR129W	S000006333	SCD6	Suppressor of Clathrin Deficiency	Repressor of translation initiation
16	793911	794498	588	YPR131C	S000006335	NAT3	N-terminal AcetylTransferase	Catalytic subunit of the NatB N-terminal acetyltransferase
16	794965	795767	803	YPR132W	S000006336	RPS23B	Ribosomal Protein of the Small subunit	Ribosomal protein 28 (rp28) of the small (40S) ribosomal subunit
16	795978	797210	1233	YPR133C	S000006337	SPN1	Suppresses Postrecruitment functions gene Number 1	Protein involved in RNA polymerase II transcription
16	797557	797709	153	YPR133W-A	S000006433	TOM5	Translocase of the Outer Mitochondrial membrane	Component of the TOM (translocase of outer membrane) complex
16	798051	798857	807	YPR134W	S000006338	MSS18	Mitochondrial Splicing System	Nuclear encoded protein needed for splicing of mitochondrial intron
16	799234	802017	2784	YPR135W	S000006339	CTF4	Chromosome Transmission Fidelity	Chromatin-associated protein
16	802359	804080	1722	YPR137W	S000006341	RRP9	Ribosomal RNA Processing	Protein involved in pre-rRNA processing
16	810984	812453	1470	YPR138C	S000006342	MEP3		Ammonium permease of high capacity and low affinity
16	813156	814058	903	YPR139C	S000006343	LOA1	Lysophosphatidic acid: Oleoyl-CoA Acyltransferase	Lysophosphatidic acid acyltransferase
16	814391	815536	1146	YPR140W	S000006344	TAZ1	TAfaZzin	Lyso-phosphatidylcholine acyltransferase
16	815734	817923	2190	YPR141C	S000006345	KAR3	KARyogamy	Minus-end-directed microtubule motor
16	818323	819075	753	YPR143W	S000006347	RRP15	Ribosomal RNA Processing	Nucleolar protein
16	819765	821423	1659	YPR144C	S000006348	NOC4	NucleOlar Complex associated	Nucleolar protein
16	822620	824338	1719	YPR145W	S000006349	ASN1	ASparagiNe requiring	Asparagine synthetase
16	824690	824926	237	YPR145C-A	S000113589			Putative protein of unknown function
16	825645	826559	915	YPR147C	S000006351			Bifunctional triacylglycerol lipase and short chain ester hydrolase
16	826833	828140	1308	YPR148C	S000006352			Protein of unknown function
16	829918	830439	522	YPR149W	S000006353	NCE102	NonClassical Export	Protein of unknown function
16	831055	831675	621	YPR151C	S000006355	SUE1		Protein required for degradation of unstable forms of cytochrome c
16	832061	833458	1398	YPR152C	S000006356	URN1	U2-U5-U6 snRNP, RES complex, and NTC interacting protein	Protein of unknown function containing WW and FF domains
16	833689	834245	557	YPR153W	S000006357	2024-05-01	genetic interaction profile similarity to MTC Annotated Yeast genes MTC2 and MTC4	ER-assocaited high-pressure growth gene
16	834565	835212	648	YPR154W	S000006358	PIN3	Psi+ INducibility	Negative regulator of actin nucleation-promoting factor activity
16	835563	837413	1851	YPR155C	S000006359	NCA2	Nuclear Control of ATPase	Protein that regulates expression of Fo-F1 ATP synthase subunits
16	837909	839777	1869	YPR156C	S000006360	TPO3	Transporter of POlyamines	Polyamine transporter of the major facilitator superfamily
16	841266	842669	1404	YPR157W	S000006361	TDA6	Topoisomerase I Damage Affected	Putative protein of unknown function
16	843262	844020	759	YPR158W	S000006362	CUR1	Curing of [URe3]	Sorting factor, central regulator of spatial protein quality control

## Sheet: GO Biological Process
#term ID	term description	observed gene count	background gene count	false discovery rate	matching proteins in your network (IDs)	matching proteins in your network (labels)
GO:0009987	cellular process	615	4626	0.00038	4932.YCR019W,4932.YCR020C,4932.YCR020C-A,4932.YCR020W-B,4932.YCR021C,4932.YCR024C,4932.YCR026C,4932.YCR027C,4932.YCR038C,4932.YCR039C,4932.YCR040W,4932.YCR041W,4932.YCR042C,4932.YCR044C,4932.YCR045C,4932.YCR046C,4932.YCR047C,4932.YCR048W,4932.YCR052W,4932.YCR053W,4932.YCR054C,4932.YCR057C,4932.YCR060W,4932.YCR061W,4932.YCR063W,4932.YCR065W,4932.YCR066W,4932.YCR067C,4932.YCR068W,4932.YCR069W,4932.…	MAK32,PET18,MAK31,HTL1,HSP30,SLM5,NPP1,RHB1,BUD5,MATALPHA2,MATALPHA1,YCR041W,TAF2,PER1,RRT12,IMG1,BUD23,ARE1,RSC6,THR4,CTR86,PWP2,TAH1,YCR061W,BUD31,HCM1,RAD18,SED4,ATG15,CPR4,IMG2,RSA4,SSK22,SOL2,EGO2,FUB1,PAT1,PTC6,SRB8,AHC2,TRX3,TUP1,CSM1,ABP1,FIG2,KIN82,MSH3,CDC39,CDC50,OCA4,HSP42,SUP35,ARG82,HMO1,RSM24,NGG1,UBC1,SDH4,CSN9,NVJ3,SCC2,SAS4,CDC1,PLP1,ATC1,UPS3,CCT6,SLY1,RVB1,HST4,NUP42,MSS116,RE…

## Sheet: DSG
Locus name	Gene name	Copy number limit	Description
YAL029C	MYO4	6.45453	Type V myosin motor involved in actin-based transport of cargos; required for mRNA transport, including ASH1 mRNA, and facilitating the growth and movement of ER tubules into the growing bud along with She3p; MYO4 has a paralog, MYO2, that arose from the whole genome duplication
YBL030C	PET9	7.81881	Major ADP/ATP carrier of the mitochondrial inner membrane; exchanges cytosolic ADP for mitochondrially synthesized ATP; also imports heme and ATP; phosphorylated; required for viability in many lab strains that carry a sal1 mutation; PET9 has a paralog, AAC3, that arose from the whole genome duplication
YBR118W	TEF2	4.86791	Translational elongation factor EF-1 alpha; also encoded by TEF1; functions in the binding reaction of aminoacyl-tRNA (AA-tRNA) to ribosomes; may also have a role in tRNA re-export from the nucleus
YBR230C	OM14	4.94367	Integral mitochondrial outer membrane protein; abundance is decreased in cells grown in glucose relative to other carbon sources; appears to contain 3 alpha-helical transmembrane segments; ORF encodes a 97-basepair intron
YBR286W	APE3	8.45797	Vacuolar aminopeptidase Y, processed to mature form by Prb1p
YCR088W	ABP1	4.19543	Actin-binding protein of the cortical actin cytoskeleton, important for activation of the Arp2/3 complex that plays a key role actin in cytoskeleton organization; phosphorylation within its PRR (Proline-Rich Region), mediated by Cdc28p and Pho85p, protects Abp1p from proteolysis mediated by its own PEST sequences
YDL123W	SNA4	5.69429	Protein of unknown function, localized to the vacuolar outer membrane; predicted to be palmitoylated
YDL137W	ARF2	5.4678	ADP-ribosylation factor, GTPase of the Ras superfamily involved in regulation of coated formation vesicles in intracellular trafficking within the Golgi; functionally interchangeable with Arf1p
YDL192W	ARF1	0.957228	ADP-ribosylation factor, GTPase of the Ras superfamily involved in regulation of coated vesicle formation in intracellular trafficking within the Golgi; functionally interchangeable with Arf2p
YDL195W	SEC31	5.08044	Component of the Sec13p-Sec31p complex of the COPII vesicle coat, required for vesicle formation in ER to Golgi transport; mutant has increased aneuploidy tolerance
YDR002W	YRB1	4.59755	Ran GTPase binding protein; involved in nuclear protein import and RNA export, ubiquitin-mediated protein degradation during the cell cycle; shuttles between the nucleus and cytoplasm; is essential; homolog of human RanBP1
YDR006C	SOK1	6.38735	Protein whose overexpression suppresses the growth defect of mutants lacking protein kinase A activity; involved in cAMP-mediated signaling; localized to the nucleus; similar to the mouse testis-specific protein PBS13
YDR099W	BMH2	6.30154	14-3-3 protein, minor isoform; controls proteome at post-transcriptional level, binds proteins and DNA, involved in regulation of many processes including exocytosis, vesicle transport, Ras/MAPK signaling, and rapamycin-sensitive signaling
YDR129C	SAC6	2.01512	Fimbrin, actin-bundling protein; cooperates with Scp1p (calponin/transgelin) in the organization and maintenance of the actin cytoskeleton
YDR276C	PMP3	5.64443	Small plasma membrane protein related to a family of plant polypeptides that are overexpressed under high salt concentration or low temperature, not essential for viability, deletion causes hyperpolarization of the plasma membrane potential
YDR303C	RSC3	5.41986	Component of the RSC chromatin remodeling complex; essential gene required for maintenance of proper ploidy and regulation of ribosomal protein genes and the cell wall/stress response; highly similar to Rsc30p
YDR309C	GIC2	6.74779	Redundant rho-like GTPase Cdc42p effector; homolog of Gic1p; involved in initiation of budding and cellular polarization; interacts with Cdc42p via the Cdc42/Rac-interactive binding (CRIB) domain and with PI(4,5)P2 via a polybasic region
YDR385W	EFT2	5.49261	Elongation factor 2 (EF-2), also encoded by EFT1; catalyzes ribosomal translocation during protein synthesis; contains diphthamide, the unique posttranslationally modified histidine residue specifically ADP-ribosylated by diphtheria toxin
YDR436W	PPZ2	9.31988	Serine/threonine protein phosphatase Z, isoform of Ppz1p; involved in regulation of potassium transport, which affects osmotic stability, cell cycle progression, and halotolerance
YEL017C-A	PMP2	6.16634	Proteolipid associated with plasma membrane H(+)-ATPase (Pma1p); regulates plasma membrane H(+)-ATPase activity; nearly identical to PMP1
YEL027W	VMA3	6.80438	Proteolipid subunit of the vacuolar H(+)-ATPase V0 sector (subunit c; dicyclohexylcarbodiimide binding subunit); required for vacuolar acidification and important for copper and iron metal ion homeostasis
YEL060C	PRB1	6.08395	Vacuolar proteinase B (yscB), a serine protease of the subtilisin family; involved in protein degradation in the vacuole and required for full protein degradation during sporulation; activity inhibited by Pbi2p
YER016W	BIM1	9.73024	Microtubule-binding protein that together with Kar9p makes up the cortical microtubule capture site and delays the exit from mitosis when the spindle is oriented abnormally
YER026C	CHO1	6.32615	Phosphatidylserine synthase, functions in phospholipid biosynthesis; catalyzes the reaction CDP-diaclyglycerol + L-serine = CMP + L-1-phosphatidylserine, transcriptionally repressed by myo-inositol and choline
YER040W	GLN3	1.46515	Transcriptional activator of genes regulated by nitrogen catabolite repression (NCR), localization and activity regulated by quality of nitrogen source
YER044C	ERG28	5.42642	Endoplasmic reticulum membrane protein, may facilitate protein-protein interactions between the Erg26p dehydrogenase and the Erg27p 3-ketoreductase and/or tether these enzymes to the ER, also interacts with Erg6p
YER048C	CAJ1	7.30485	Nuclear type II J heat shock protein of the E. coli dnaJ family, contains a leucine zipper-like motif, binds to non-native substrates for presentation to Ssa3p, may function during protein translocation, assembly and disassembly
YER110C	KAP123	8.77899	Karyopherin beta, mediates nuclear import of ribosomal proteins prior to assembly into ribosomes and import of histones H3 and H4; localizes to the nuclear pore, nucleus, and cytoplasm; exhibits genetic interactions with RAI1
YER120W	SCS2	9.47341	Integral ER membrane protein that regulates phospholipid metabolism via an interaction with the FFAT motif of Opi1p, also involved in telomeric silencing, disruption causes inositol auxotrophy above 34 degrees C, VAP homolog
YER125W	RSP5	6.43343	E3 ubiquitin ligase of the NEDD4 family; involved in regulating many cellular processes including MVB sorting, heat shock response, transcription, endocytosis, and ribosome stability; human homolog is involved in Liddle syndrome; mutant tolerates aneuploidy; ubiquitylates Sec23p
YER177W	BMH1	8.34694	14-3-3 protein, major isoform; controls proteome at post-transcriptional level, binds proteins and DNA, involved in regulation of many processes including exocytosis, vesicle transport, Ras/MAPK signaling, and rapamycin-sensitive signaling
YFL005W	SEC4	5.21788	Rab family GTPase essential for vesicle-mediated exocytic secretion and autophagy; associates with the exocyst component Sec15p and may regulate polarized delivery of transport vesicles to the exocyst at the plasma membrane
YFL010C	WWM1	0.586415	WW domain containing protein of unknown function; binds to Mca1p, a caspase-related protease that regulates H2O2-induced apoptosis; overexpression causes G1 phase growth arrest and clonal death that is suppressed by overexpression of MCA1
YFL021W	GAT1	3.93319	Transcriptional activator of genes involved in nitrogen catabolite repression; contains a GATA-1-type zinc finger DNA-binding motif; activity and localization regulated by nitrogen limitation and Ure2p
YFL037W	TUB2	2.74003	Beta-tubulin; associates with alpha-tubulin (Tub1p and Tub3p) to form tubulin dimer, which polymerizes to form microtubules
YFL039C	ACT1	1.23062	Actin, structural protein involved in cell polarization, endocytosis, and other cytoskeletal functions
YFR028C	CDC14	0.873998	Protein phosphatase required for mitotic exit; located in the nucleolus until liberated by the FEAR and Mitotic Exit Network in anaphase, enabling it to act on key substrates to effect a decrease in CDK/B-cyclin activity and mitotic exit; required for meiosis I spindle disassembly; released from nucleolus upon entry into anaphase I of meiosis, resequestered in metaphase II, then released again up…
YGL016W	KAP122	7.86299	Karyopherin beta, responsible for import of the Toa1p-Toa2p complex into the nucleus; binds to nucleoporins Nup1p and Nup2p; may play a role in regulation of pleiotropic drug resistance
YGL054C	ERV14	3.05259	Protein localized to COPII-coated vesicles, involved in vesicle formation and incorporation of specific secretory cargo; required for the delivery of bud-site selection protein Axl2p to cell surface; related to Drosophila cornichon
YGL071W	AFT1	2.9385	Transcription factor involved in iron utilization and homeostasis; binds the consensus site PyPuCACCCPu and activates the expression of target genes in response to changes in iron availability; in iron-replete conditions activity is negatively regulated by Grx3p, Grx4p, and Fra2p, which regulate Aft1p translocation from the nucleus to the cytoplasm
YGL073W	HSF1	6.59443	Trimeric heat shock transcription factor, activates multiple genes in response to stresses that include hyperthermia; recognizes variable heat shock elements (HSEs) consisting of inverted NGAAN repeats; posttranslationally regulated
YGL097W	SRM1	6.54758	Nucleotide exchange factor for Gsp1p, localizes to the nucleus, required for nucleocytoplasmic trafficking of macromolecules; suppressor of the pheromone response pathway; potentially phosphorylated by Cdc28p
YGL147C	RPL9A	6.19541	Protein component of the large (60S) ribosomal subunit, nearly identical to Rpl9Bp and has similarity to E. coli L6 and rat L9 ribosomal proteins
YGL167C	PMR1	8.87011	High affinity Ca2+/Mn2+ P-type ATPase required for Ca2+ and Mn2+ transport into Golgi; involved in Ca2+ dependent protein sorting and processing; mutations in human homolog ATP2C1 cause acantholytic skin condition Hailey-Hailey disease
YGL216W	KIP3	6.38116	Kinesin-related motor protein involved in mitotic spindle positioning
YGR032W	GSC2	5.14604	Catalytic subunit of 1,3-beta-glucan synthase, involved in formation of the inner layer of the spore wall; activity positively regulated by Rho1p and negatively by Smk1p; has similarity to an alternate catalytic subunit, Fks1p (Gsc1p)
YGR058W	PEF1	3.58148	Penta-EF-hand protein required for polar bud growth and cell wall abscission; binds calcium and zinc with different affinity; localizes to bud site in G1, bud neck in G2; binds to Sec31p and modulates COPII coat assembly
YGR060W	ERG25	6.47869	C-4 methyl sterol oxidase, catalyzes the first of three steps required to remove two C-4 methyl groups from an intermediate in ergosterol biosynthesis; mutants accumulate the sterol intermediate 4,4-dimethylzymosterol
YGR082W	TOM20	7.5701	Component of the TOM (translocase of outer membrane) complex responsible for recognition and initial import steps for all mitochondrially directed proteins; acts as a receptor for incoming precursor proteins
YGR086C	PIL1	8.06947	Primary component of eisosomes, which are large immobile cell cortex structures associated with endocytosis; null mutants show activation of Pkc1p/Ypk1p stress resistance pathways; detected in phosphorylated state in mitochondria; member of the BAR domain family
YGR159C	NSR1	1.72794	Nucleolar protein that binds nuclear localization sequences, required for pre-rRNA processing and ribosome biogenesis
YGR162W	TIF4631	8.83454	Translation initiation factor eIF4G; subunit of the mRNA cap-binding protein complex (eIF4F) that also contains eIF4E (Cdc33p); interacts with Pab1p and with eIF4A (Tif1p); also has a role in biogenesis of the large ribosomal subunit; TIF4631 has a paralog, TIF4632, that arose from the whole genome duplication
YGR192C	TDH3	4.31785	Glyceraldehyde-3-phosphate dehydrogenase, isozyme 3, involved in glycolysis and gluconeogenesis; tetramer that catalyzes the reaction of glyceraldehyde-3-phosphate to 1,3 bis-phosphoglycerate; detected in the cytoplasm and cell wall
YGR218W	CRM1	4.49089	Major karyopherin, involved in export of proteins, RNAs, and ribosomal subunits from the nucleus; exportin
YGR282C	BGL2	9.76413	Endo-beta-1,3-glucanase, major protein of the cell wall, involved in cell wall maintenance
YGR284C	ERV29	4.18951	Protein localized to COPII-coated vesicles, involved in vesicle formation and incorporation of specific secretory cargo
YHL020C	OPI1	9.99264	Transcriptional regulator of a variety of genes; phosphorylation by protein kinase A stimulates Opi1p function in negative regulation of phospholipid biosynthetic genes; involved in telomere maintenance
YHR023W	MYO1	6.51813	Type II myosin heavy chain, required for wild-type cytokinesis and cell separation; localizes to the actomyosin ring; binds to myosin light chains Mlc1p and Mlc2p through its IQ1 and IQ2 motifs respectively
YHR084W	STE12	3.38421	Transcription factor that is activated by a MAP kinase signaling cascade, activates genes involved in mating or pseudohyphal/invasive growth pathways; cooperates with Tec1p transcription factor to regulate genes specific for invasive growth
YHR098C	SFB3	3.31736	Component of the Sec23p-Sfb3p heterodimer of the COPII vesicle coat, required for cargo selection during vesicle formation in ER to Golgi transport; homologous to Sec24p and Sfb2p
YHR115C	DMA1	8.72453	Ubiquitin-protein ligase (E3); controls septin dynamics and the spindle position checkpoint (SPOC) along with functionally redundant ligase Dma2p by regulating the recruitment of Elm1p to the bud neck; regulates levels of the translation initiation factor eIF2 subunit Gcd11p, as well as abundance, localization, and ubiquitination of Cdk inhibitory kinase Swe1p; ortholog of human RNF8 protein, wit…
YHR162W	MPC2	4.73093	Highly conserved subunit of the mitochondrial pyruvate carrier; a mitochondrial inner membrane complex comprised of Fmp37p/Mpc1p and either Mpc2p or Fmp43p/Mpc3p mediates mitochondrial pyruvate uptake; more highly expressed in glucose-containing minimal medium than in lactate-containing medium
YIL039W	TED1	6.37809	Conserved phosphoesterase domain-containing protein that acts together with Emp24p/Erv25p in cargo exit from the ER; deletion confers sensitivity to 4-(N-(S-glutathionylacetyl)amino) phenylarsenoxide (GSAO)
YIL095W	PRK1	2.06223	Protein serine/threonine kinase; regulates the organization and function of the actin cytoskeleton and reduces endocytic ability of cell through the phosphorylation of the Pan1p-Sla1p-End3p protein complex
YIL140W	AXL2	9.60548	Integral plasma membrane protein required for axial budding in haploid cells, localizes to the incipient bud site and bud neck; glycosylated by Pmt4p; potential Cdc28p substrate
YJL034W	KAR2	3.53317	ATPase involved in protein import into the ER, also acts as a chaperone to mediate protein folding in the ER and may play a role in ER export of soluble proteins; regulates the unfolded protein response via interaction with Ire1p
YJL159W	HSP150	8.66525	O-mannosylated heat shock protein that is secreted and covalently attached to the cell wall via beta-1,3-glucan and disulfide bridges; required for cell wall stability; induced by heat shock, oxidative stress, and nitrogen limitation
YJL164C	TPK1	0.933112	cAMP-dependent protein kinase catalytic subunit; promotes vegetative growth in response to nutrients via the Ras-cAMP signaling pathway; inhibited by regulatory subunit Bcy1p in the absence of cAMP; partially redundant with Tpk2p and Tpk3p
YJR053W	BFA1	3.53406	Component of the GTPase-activating Bfa1p-Bub2p complex involved in multiple cell cycle checkpoint pathways that control exit from mitosis
YKL042W	SPC42	1.75094	Central plaque component of spindle pole body (SPB); involved in SPB duplication, may facilitate attachment of the SPB to the nuclear membrane
YKL166C	TPK3	0.587249	cAMP-dependent protein kinase catalytic subunit; promotes vegetative growth in response to nutrients via the Ras-cAMP signaling pathway; partially redundant with Tpk1p and Tpk2p; localizes to P-bodies during stationary phase
YLL050C	COF1	3.1544	Cofilin, promotes actin filament depolarization in a pH-dependent manner; binds both actin monomers and filaments and severs filaments; thought to be regulated by phosphorylation at SER4; ubiquitous and essential in eukaryotes
YLR029C	RPL15A	8.14952	Protein component of the large (60S) ribosomal subunit, nearly identical to Rpl15Bp and has similarity to rat L15 ribosomal protein; binds to 5.8 S rRNA
YLR064W	PER33	6.0026	Protein that localizes to the endoplasmic reticulum with some nuclear pore complex association; deletion extends chronological lifespan; highly conserved across species, orthologous to human TMEM33 and paralogous to Pom33p
YLR090W	XDJ1	6.87116	Putative chaperone, homolog of E. coli DnaJ, closely related to Ydj1p; the authentic, non-tagged protein is detected in highly purified mitochondria in high-throughput studies
YLR110C	CCW12	5.73272	Cell wall mannoprotein; plays a role in maintenance of newly synthesized areas of cell wall; localizes to periphery of small buds, septum region of larger buds, and shmoo tip; CCW12 has a paralog, YDR134C, that arose from the whole genome duplication
YLR293C	GSP1	3.50364	Ran GTPase, GTP binding protein (mammalian Ranp homolog) involved in the maintenance of nuclear organization, RNA processing and transport; regulated by Srm1p, Rna1p, Yrb1p, Yrb2p, Yrp4p, Yrb30p, Cse1p and Kap95p; yeast Gsp2p homolog
YLR304C	ACO1	8.06291	Aconitase, required for the tricarboxylic acid (TCA) cycle and also independently required for mitochondrial genome maintenance; phosphorylated; component of the mitochondrial nucleoid; mutation leads to glutamate auxotrophy
YLR347C	KAP95	5.26627	Karyopherin beta, forms a complex with Srp1p/Kap60p; interacts with nucleoporins to mediate nuclear import of NLS-containing cargo proteins via the nuclear pore complex; regulates PC biosynthesis; GDP-to-GTP exchange factor for Gsp1p
YLR372W	SUR4	6.44845	Elongase, involved in fatty acid and sphingolipid biosynthesis; synthesizes very long chain 20-26-carbon fatty acids from C18-CoA primers; involved in regulation of sphingolipid biosynthesis
YLR403W	SFP1	3.55986	Regulates transcription of ribosomal protein and biogenesis genes; regulates response to nutrients and stress, G2/M transitions during mitotic cell cycle and DNA-damage response, and modulates cell size; regulated by TORC1 and Mrs6p; sequence of zinc finger, ChIP localization data, and protein-binding microarray (PBM) data, and computational analyses suggest it binds DNA directly at highly active…
YML008C	ERG6	6.38741	Delta(24)-sterol C-methyltransferase, converts zymosterol to fecosterol in the ergosterol biosynthetic pathway by methylating position C-24; localized to both lipid particles and mitochondrial outer membrane
YML016C	PPZ1	0.326852	Serine/threonine protein phosphatase Z, isoform of Ppz2p; involved in regulation of potassium transport, which affects osmotic stability, cell cycle progression, and halotolerance
YML124C	TUB3	3.18222	Alpha-tubulin; associates with beta-tubulin (Tub2p) to form tubulin dimer, which polymerizes to form microtubules; expressed at lower level than Tub1p
YML128C	MSC1	3.85876	Protein of unknown function; mutant is defective in directing meiotic recombination events to homologous chromatids; the authentic, non-tagged protein is detected in highly purified mitochondria and is phosphorylated
YMR043W	MCM1	5.57041	Transcription factor involved in cell-type-specific transcription and pheromone response; plays a central role in the formation of both repressor and activator complexes
YMR047C	NUP116	5.56131	FG-nucleoporin component of central core of the nuclear pore complex (NPC); contributes directly to nucleocytoplasmic transport and maintenance of the NPC permeability barrier; forms a stable association with Nup82p, Gle2p and two other FG-nucleoporins (Nsp1p and Nup159p)
YMR122W-A		8.51737	Protein of unknown function; green fluorescent protein (GFP)-fusion protein localizes to the cytoplasm and endoplasmic reticulum
YMR129W	POM152	3.41874	Glycoprotein subunit of the transmembrane ring of the nuclear pore complex (NPC); contributes to nucleocytoplasmic transport, NPC biogenesis and spindle pole body duplication; homologous to human NUP210
YMR145C	NDE1	6.50801	Mitochondrial external NADH dehydrogenase, a type II NAD(P)H:quinone oxidoreductase that catalyzes the oxidation of cytosolic NADH; Nde1p and Nde2p provide cytosolic NADH to the mitochondrial respiratory chain
YMR202W	ERG2	6.53472	C-8 sterol isomerase, catalyzes the isomerization of the delta-8 double bond to the delta-7 position at an intermediate step in ergosterol biosynthesis
YMR203W	TOM40	3.91457	Component of the TOM (translocase of outer membrane) complex responsible for recognition and initial import steps for all mitochondrially directed proteins; constitutes the core element of the protein conducting pore
YMR307W	GAS1	4.16057	Beta-1,3-glucanosyltransferase, required for cell wall assembly and also has a role in transcriptional silencing; localizes to the cell surface via a glycosylphosphatidylinositol (GPI) anchor; also found at the nuclear periphery
YMR308C	PSE1	6.05028	Karyopherin/importin that interacts with the nuclear pore complex; acts as the nuclear import receptor for specific proteins, including Pdr1p, Yap1p, Ste12p, and Aft1p
YNL016W	PUB1	2.58526	Poly (A)+ RNA-binding protein, abundant mRNP-component protein that binds mRNA and is required for stability of many mRNAs; component of glucose deprivation induced stress granules, involved in P-body-dependent granule assembly
YNL055C	POR1	6.11871	Mitochondrial porin (voltage-dependent anion channel), outer membrane protein required for the maintenance of mitochondrial osmotic stability and mitochondrial membrane permeability; phosphorylated
YNL076W	MKS1	5.82507	Pleiotropic negative transcriptional regulator involved in Ras-CAMP and lysine biosynthetic pathways and nitrogen regulation; involved in retrograde (RTG) mitochondria-to-nucleus signaling
YNL121C	TOM70	6.67875	Component of the TOM (translocase of outer membrane) complex responsible for recognition and initial import steps for all mitochondrially directed proteins; acts as a receptor for incoming precursor proteins
YOR008C	SLG1	2.56475	Sensor-transducer of the stress-activated PKC1-MPK1 kinase pathway; involved in maintenance of cell wall integrity; required for mitophagy; involved in organization of the actin cytoskeleton; secretory pathway Wsc1p is required for the arrest of secretion response
YOR133W	EFT1	4.86	Elongation factor 2 (EF-2), also encoded by EFT2; catalyzes ribosomal translocation during protein synthesis; contains diphthamide, the unique posttranslationally modified histidine residue specifically ADP-ribosylated by diphtheria toxin
YOR369C	RPS12	6.23751	Protein component of the small (40S) ribosomal subunit; homologous to mammalian ribosomal protein S12, no bacterial homolog
YPL078C	ATP4	7.22109	Subunit b of the stator stalk of mitochondrial F1F0 ATP synthase, which is a large, evolutionarily conserved enzyme complex required for ATP synthesis; contributes to the oligomerization of the complex; phosphorylated
YPL106C	SSE1	5.08163	ATPase that is a component of the heat shock protein Hsp90 chaperone complex; binds unfolded proteins; member of the heat shock protein 70 (HSP70) family; localized to the cytoplasm
YPL125W	KAP120	9.55638	Karyopherin responsible for the nuclear import of ribosome maturation factor Rfp1p
YPL145C	KES1	2.31982	Member of the oxysterol binding protein family, which includes seven yeast homologs; involved in negative regulation of Sec14p-dependent Golgi complex secretory functions, peripheral membrane protein that localizes to the Golgi complex
YPL154C	PEP4	0.798342	Vacuolar aspartyl protease (proteinase A), required for the posttranslational precursor maturation of vacuolar proteinases; important for protein turnover after oxidative damage; synthesized as a zymogen, self-activates
YPL203W	TPK2	2.05154	cAMP-dependent protein kinase catalytic subunit; promotes vegetative growth in response to nutrients via the Ras-cAMP signaling pathway; partially redundant with Tpk1p and Tpk3p; localizes to P-bodies during stationary phase
YPL231W	FAS2	3.62702	Alpha subunit of fatty acid synthetase, which catalyzes the synthesis of long-chain saturated fatty acids; contains the acyl-carrier protein domain and beta-ketoacyl reductase, beta-ketoacyl synthase and self-pantetheinylation activities
YPR008W	HAA1	2.30811	Transcriptional activator involved in the transcription of TPO2, YRO2, and other genes putatively encoding membrane stress proteins; involved in adaptation to weak acid stress
YPR040W	TIP41	8.44516	Protein that interacts physically and genetically with Tap42p, which regulates protein phosphatase 2A; component of the TOR (target of rapamycin) signaling pathway
YPR080W	TEF1	0.583766	Translational elongation factor EF-1 alpha; also encoded by TEF2; functions in the binding reaction of aminoacyl-tRNA (AA-tRNA) to ribosomes; may also have a role in tRNA re-export from the nucleus
YPR104C	FHL1	4.2193	Regulator of ribosomal protein (RP) transcription; has forkhead associated domain that binds phosphorylated proteins; recruits coactivator Ifh1p or corepressor Crf1p to RP gene promoters; also has forkhead DNA-binding domain though in vitro DNA binding assays give inconsistent results; computational analyses suggest it binds DNA directly at highly active RP genes and indirectly through Rap1p moti…
YPR149W	NCE102	4.35362	Protein of unknown function; contains transmembrane domains; involved in secretion of proteins that lack classical secretory signal sequences; component of the detergent-insoluble glycolipid-enriched complexes (DIGs)
YPR173C	VPS4	0.718209	AAA-ATPase involved in multivesicular body (MVB) protein sorting, ATP-bound Vps4p localizes to endosomes and catalyzes ESCRT-III disassembly and membrane release; ATPase activity is activated by Vta1p; regulates cellular sterol metabolism
YPR181C	SEC23	4.42243	GTPase-activating protein, stimulates the GTPase activity of Sar1p; component of the Sec23p-Sec24p heterodimer of the COPII vesicle coat, involved in ER to Golgi transport; substrate of Ubp3/Bre5 complex; ubiquitylated by Ub-ligase Rsp5p; proteasome-mediated degradation of Sec23p is regulated by Cdc48p
			Data from Makanae et al., Genome Research, 2013

## Sheet: DSG enrichment in Amp genes
Chromosome feature	# observed in segmental amp	# observed outside segmental amp	# predicted in segmental amp	# predicted outside segmental amp	p-value (Chi-square test)
DSG	14	101	15.61	99.39	0.661146

## Sheet: Legened
column	description
chrom	chromosome number
start	gene start
end	gene end
size	gene size
sys_name	gene systematic name
sgdid	gene SGD (Saccharomyces Genome Database - https://www.yeastgenome.org) ID
gene_name	gene standard name
origin	gene name origin
description	gene short description
