# Supplementary material for: Ploidy and recombination proficiency shape the evolutionary adaptation to constitutive DNA replication stress
Source: PLoS Genet. 2021 Nov 9;17(11):e1009875. doi: 10.1371/journal.pgen.1009875 (PMC8604288; doi:10.1371/journal.pgen.1009875)
Supplement: S3 Data — (XLSX) [file pgen.1009875.s026.xlsx]

## Sheet: Relative fitness
pop	1	2	3	4	5	6	7	8	9	10
EVO1-0	-0.272202	-0.278372	-0.272604	-0.267108	-0.278157	-0.270663
EVO1-100	-0.247633	-0.259342	-0.254764
EVO1-200	-0.218405	-0.224648	-0.236535
EVO1-300	-0.198153	-0.198409	-0.209312
EVO1-400	-0.171081	-0.175387	-0.179259
EVO1-500	-0.165796	-0.166823	-0.164226
EVO1-600	-0.153893	-0.148535	-0.14586
EVO1-700	-0.114298	-0.111282	-0.127379
EVO1-800	-0.104744	-0.106195	-0.113055
EVO1-1000	-0.11163	-0.11229	-0.109021
EVO2-0	-0.272202	-0.278372	-0.272604	-0.267108	-0.278157	-0.270663
EVO2-100	-0.238248	-0.241364	-0.234965
EVO2-200	-0.234824	-0.234031	-0.231741
EVO2-300	-0.204975	-0.218934	-0.214748
EVO2-400	-0.17839	-0.178455	-0.174764
EVO2-500	-0.155315	-0.156042	-0.146873
EVO2-600	-0.115547	-0.119708	-0.11442
EVO2-700	-0.116796	-0.117858	-0.116573
EVO2-800	-0.0981579	-0.101673	-0.103371
EVO2-1000	-0.0975483	-0.0940928	-0.0985533
EVO3-0	-0.272202	-0.278372	-0.272604	-0.267108	-0.278157	-0.270663
EVO3-100	-0.235544	-0.243239	-0.239472
EVO3-200	-0.219603	-0.216939	-0.220542
EVO3-300	-0.191243	-0.185327	-0.18795
EVO3-400	-0.136943	-0.137475	-0.132539
EVO3-500	-0.124391	-0.114422	-0.118708
EVO3-600	-0.10372	-0.107054	-0.100012
EVO3-700	-0.115992	-0.115977	-0.11135
EVO3-800	-0.0991279	-0.103678	-0.110407
EVO3-1000	-0.0818375	-0.0785244	-0.0748376
EVO4-0	-0.272202	-0.278372	-0.272604	-0.267108	-0.278157	-0.270663
EVO4-100	-0.23331	-0.234432	-0.234904
EVO4-200	-0.225998	-0.227668	-0.232483
EVO4-300	-0.142655	-0.149846	-0.136025
EVO4-400	-0.125826	-0.136722	-0.139552
EVO4-500	-0.133949	-0.13945	-0.143937
EVO4-600	-0.12654	-0.127413	-0.125491
EVO4-700	-0.112139	-0.114644	-0.115093
EVO4-800	-0.104878	-0.101771	-0.0987979
EVO4-1000	-0.0986962	-0.104367	-0.110286
EVO5-0	-0.25456	-0.269499	-0.246047	-0.25461	-0.272315	-0.243348
EVO5-100	-0.268129	-0.248843	-0.269367
EVO5-200	-0.175057	-0.15069	-0.159424
EVO5-300	-0.134468	-0.131115	-0.123812
EVO5-400	-0.109349	-0.0873279	-0.0956758
EVO5-500	-0.0798115	-0.112738	-0.11919
EVO5-600	-0.0502914	-0.0747339	-0.0782628
EVO5-700	-0.0467811	-0.0546381	-0.0536705
EVO5-800	-0.0996025	-0.0555743	-0.0542252
EVO5-1000	-0.0935136	-0.0934705	-0.0942363
EVO6-0	-0.25456	-0.269499	-0.246047	-0.25461	-0.272315	-0.243348
EVO6-100	-0.256062	-0.237779	-0.251218
EVO6-200	-0.159795	-0.0983365	-0.149532
EVO6-300	-0.106473	-0.0727248	-0.10163
EVO6-400	-0.0724009	-0.0886318	-0.0741658
EVO6-500	-0.0868996	-0.0740616	-0.0950585
EVO6-600	-0.0688189	-0.0798024	-0.0794344
EVO6-700	-0.0750994	-0.0743037	-0.0735247
EVO6-800	-0.062396	-0.14175	-0.0686847
EVO6-1000	-0.092498	-0.0940941	-0.100496
EVO7-0	-0.25456	-0.269499	-0.246047	-0.25461	-0.272315	-0.243348
EVO7-100	-0.257277	-0.25157	-0.255855
EVO7-200	-0.160299	-0.174798	-0.145902
EVO7-300	-0.145462	-0.144435	-0.131172
EVO7-400	-0.114292	-0.120027	-0.113438
EVO7-500	-0.124182	-0.136804	-0.12977
EVO7-600	-0.085549	-0.0846126	-0.085458
EVO7-700	-0.0664037	-0.071753	-0.0721655
EVO7-800	-0.0591069	-0.0715351	-0.0694867
EVO7-1000	-0.0902472	-0.0900026	-0.0877758
EVO8-0	-0.25456	-0.269499	-0.246047	-0.25461	-0.272315	-0.243348
EVO8-100	-0.241569	-0.244123	-0.25047
EVO8-200	-0.153157	-0.171432	-0.178213
EVO8-300	-0.120761	-0.120584	-0.126608
EVO8-400	-0.126767	-0.120128	-0.120462
EVO8-500	-0.121281	-0.115611	-0.131149
EVO8-600	-0.0942352	-0.0961515	-0.101944
EVO8-700	-0.0811081	-0.0828842	-0.0724985
EVO8-800	-0.076664	-0.0708263	-0.0747004
EVO8-1000	-0.0748662	-0.077253	-0.075056
EVO9-0	-0.338325	-0.351401	-0.361246	-0.329132	-0.320993	-0.372013
EVO9-100	-0.274723	-0.266434	-0.284005
EVO9-200	-0.244479	-0.256862	-0.239467
EVO9-300	-0.249252	-0.253852	-0.253088
EVO9-400	-0.234369	-0.222996	-0.221116
EVO9-500	-0.163472	-0.189778	-0.190854
EVO9-600	-0.178709	-0.175044	-0.171203
EVO9-700	-0.17155	-0.171784	-0.155374
EVO9-800	-0.173032	-0.185166	-0.172334
EVO9-1000	-0.139027	-0.135203	-0.137346
EVO10-0	-0.338325	-0.351401	-0.361246	-0.329132	-0.320993	-0.372013
EVO10-100	-0.26632	-0.284288	-0.259886
EVO10-200	-0.249457	-0.285105	-0.280361
EVO10-300	-0.25641	-0.268998	-0.280382
EVO10-400	-0.251535	-0.239039	-0.246799
EVO10-500	-0.226835	-0.236535	-0.238523
EVO10-600	-0.210646	-0.225886	-0.218761
EVO10-700	-0.205607	-0.203284	-0.210677
EVO10-800	-0.210097	-0.198712	-0.202645
EVO10-1000	-0.148471	-0.156112	-0.15731
EVO11-0	-0.338325	-0.351401	-0.361246	-0.329132	-0.320993	-0.372013
EVO11-100	-0.264488	-0.27368	-0.267049
EVO11-200	-0.282857	-0.282998	-0.288662
EVO11-300	-0.271498	-0.287067	-0.278483
EVO11-400	-0.255576	-0.238095	-0.256298
EVO11-500	-0.235021	-0.250708	-0.234371
EVO11-600	-0.227185	-0.245325	-0.240472
EVO11-700	-0.222668	-0.230154	-0.226093
EVO11-800	-0.217842	-0.219736	-0.211433
EVO11-1000	-0.171757	-0.171996	-0.155415
EVO12-0	-0.338325	-0.351401	-0.361246	-0.329132	-0.320993	-0.372013
EVO12-100	-0.258869	-0.279619	-0.239049
EVO12-200	-0.213794	-0.195692	-0.156485
EVO12-300	-0.241017	-0.224866	-0.231497
EVO12-400	-0.199522	-0.219418	-0.202391
EVO12-500	-0.1826	-0.184795	-0.193087
EVO12-600	-0.175392	-0.17156	-0.166515
EVO12-700	-0.192279	-0.161855	-0.161024
EVO12-800	-0.138172	-0.159053	-0.160398
EVO12-1000	-0.121114	-0.116047	-0.105456
EVO13-0	-0.373442	-0.325828	-0.349257	-0.33321	-0.347033	-0.370563
EVO13-100	-0.318451	-0.293191	-0.227218
EVO13-200	-0.310807	-0.285914	-0.24385
EVO13-300	-0.288598	-0.286139	-0.244674
EVO13-400	-0.28298	-0.288867	-0.236566
EVO13-500	-0.291724	-0.259925	-0.248802
EVO13-600	-0.251049	-0.255412	-0.23431
EVO13-700	-0.229404	-0.233875	-0.230095
EVO13-800	-0.221429	-0.243741	-0.219826
EVO13-1000	-0.155716	-0.160308	-0.162895
EVO15-0	-0.373442	-0.325828	-0.349257	-0.33321	-0.347033	-0.370563
EVO15-100	-0.311897	-0.335465	-0.294612
EVO15-200	-0.22615	-0.280618	-0.182831
EVO15-300	-0.29035	-0.308987	-0.283204
EVO15-400	-0.277272	-0.274719	-0.269222
EVO15-500	-0.265526	-0.275882	-0.247704
EVO15-600	-0.267878	-0.255817	-0.245236
EVO15-700	-0.266001	-0.252745	-0.204926
EVO15-800	-0.253477	-0.229137	-0.253352
EVO15-1000	-0.150157	-0.0971523	-0.145219
EVO16-0	-0.373442	-0.325828	-0.349257	-0.33321	-0.347033	-0.370563
EVO16-100	-0.338398	-0.286498	-0.245924
EVO16-200	-0.321871	-0.306191	-0.279
EVO16-300	-0.335134	-0.324384	-0.280438
EVO16-400	-0.293736	-0.277836	-0.276657
EVO16-500	-0.314583	-0.293392	-0.258147
EVO16-600	-0.280578	-0.285678	-0.255771
EVO16-700	-0.262759	-0.27438	-0.258867
EVO16-800	-0.230161	-0.207643	-0.205115
EVO16-1000	-0.14398	-0.141517	-0.156863
EVO17-0	-0.545585	-0.518772	-0.536499	-0.561913	-0.530624	-0.54552
EVO17-100	-0.242912	-0.267494	-0.255896
EVO17-200	-0.249504	-0.247711	-0.251418
EVO17-300	-0.231652	-0.222979	-0.254589
EVO17-400	-0.221593	-0.232063	-0.235873
EVO17-500	-0.225914	-0.219849	-0.236327
EVO17-600	-0.221223	-0.216121	-0.217938
EVO17-700	-0.210647	-0.217299	-0.206864
EVO17-800	-0.210099	-0.246219	-0.209451
EVO17-1000	-0.198183	-0.200947	-0.196955
EVO18-0	-0.545585	-0.518772	-0.536499	-0.561913	-0.530624	-0.54552
EVO18-100	-0.240519	-0.212362	-0.251212
EVO18-200	-0.258932	-0.264676	-0.286519
EVO18-300	-0.241309	-0.216856	-0.180269
EVO18-400	-0.221387	-0.20829	-0.190861
EVO18-500	-0.21516	-0.196224
EVO18-600	-0.178296	-0.19935	-0.185617
EVO18-700	-0.18382	-0.191351	-0.188272
EVO18-800	-0.239209	-0.2068	-0.215161
EVO18-1000	-0.199809	-0.190824	-0.189188
EVO19-0	-0.545585	-0.518772	-0.536499	-0.561913	-0.530624	-0.54552
EVO19-100	-0.268358	-0.254733	-0.2448
EVO19-200	-0.257148	-0.288385	-0.263324
EVO19-300	-0.218209	-0.246324	-0.214018
EVO19-400	-0.231857	-0.188429	-0.203229
EVO19-500	-0.212907	-0.234144	-0.191909
EVO19-600	-0.174464	-0.184891	-0.201039
EVO19-700	-0.128538	-0.139029	-0.166089
EVO19-800	-0.154783	-0.120729	-0.178816
EVO19-1000	-0.191479	-0.179806	-0.185185
EVO20-0	-0.545585	-0.518772	-0.536499	-0.561913	-0.530624	-0.54552
EVO20-100	-0.21648	-0.200115	-0.238035
EVO20-200	-0.238689	-0.235009	-0.242407
EVO20-300	-0.233327	-0.204188	-0.225518
EVO20-400	-0.206161	-0.212162	-0.221532
EVO20-500	-0.212375	-0.263985	-0.231991
EVO20-600	-0.228893	-0.198621	-0.219752
EVO20-700	-0.228028	-0.196014	-0.222515
EVO20-800	-0.201153	-0.165903	-0.166015
EVO20-1000	-0.192608	-0.191833	-0.197787
EVO21-0	-0.537587	-0.56599	-0.544646	-0.543847	-0.554803	-0.507836
EVO21-100	-0.21648	-0.200115	-0.238035
EVO21-200	-0.238689	-0.235009	-0.242407
EVO21-300	-0.233327	-0.204188	-0.225518
EVO21-400	-0.206161	-0.212162	-0.221532
EVO21-500	-0.212375	-0.263985	-0.231991
EVO21-600	-0.228893	-0.198621	-0.219752
EVO21-700	-0.228028	-0.196014	-0.222515
EVO21-800	-0.201153	-0.165903	-0.186015
EVO22-1000	-0.200633	-0.202052	-0.201377
EVO22-0	-0.537587	-0.56599	-0.544646	-0.543847	-0.554803	-0.507836
EVO22-100	-0.30483	-0.297739	-0.291873
EVO22-200	-0.24353	-0.281491	-0.264732
EVO22-300	-0.198174	-0.203647	-0.217598
EVO22-400	-0.207805	-0.200265	-0.18978
EVO22-500	-0.177265	-0.209889	-0.23175
EVO22-600	-0.120954	-0.154597	-0.203717
EVO22-700	-0.165674	-0.190402	-0.163714
EVO22-800	-0.169138	-0.151701	-0.125035
EVO22-1000	-0.182707	-0.179164	-0.178427
EVO23-0	-0.537587	-0.56599	-0.544646	-0.543847	-0.554803	-0.507836
EVO23-100	-0.248944	-0.257238	-0.23062
EVO23-200	-0.227937	-0.227836	-0.237815
EVO23-300	-0.21611	-0.219309	-0.212352
EVO23-400	-0.222415	-0.219987	-0.202874
EVO23-500	-0.186643	-0.212097	-0.194238
EVO23-600	-0.151068	-0.212743	-0.179529
EVO23-700	-0.148115	-0.137202	-0.126896
EVO23-800	-0.181051	-0.162254	-0.137108
EVO23-1000	-0.197339	-0.223687	-0.19781
EVO23-0	-0.537587	-0.56599	-0.544646	-0.543847	-0.554803	-0.507836
EVO23-100	-0.312455	-0.35753	-0.347388
EVO23-200	-0.272179	-0.322966	-0.343264
EVO23-300	-0.208196	-0.221327	-0.178437
EVO23-400	-0.206974	-0.204657	-0.196854
EVO23-500	-0.233907	-0.203868	-0.203143
EVO23-600	-0.197264	-0.261924	-0.246608
EVO23-700	-0.263021	-0.166368	-0.175352
EVO23-800	-0.172966	-0.154115	-0.170881
EVO23-1000	-0.206088	-0.202205	-0.197529
