# Supplementary material for: Ploidy and recombination proficiency shape the evolutionary adaptation to constitutive DNA replication stress
Source: PLoS Genet. 2021 Nov 9;17(11):e1009875. doi: 10.1371/journal.pgen.1009875 (PMC8604288; doi:10.1371/journal.pgen.1009875)
Supplement: S9 Data — (XLSX) [file pgen.1009875.s032.xlsx]

## Sheet: Relative fitness
clone	1	2	3	4	5	6	7	8	9	10
EVO1	-0.11163	-0.11229	-0.109021
EVO2	-0.0975483	-0.0940928	-0.0985533
EVO3	-0.0818375	-0.0785244	-0.0748376
EVO4	-0.0986962	-0.104367	-0.110286
EVO5	-0.0935136	-0.0934705	-0.0942363
EVO6	-0.092498	-0.0940941	-0.100496
EVO7	-0.0902472	-0.0900026	-0.0877758
EVO8	-0.0748662	-0.077253	-0.075056
EVO9	-0.139027	-0.135203	-0.137346
EVO10	-0.148471	-0.156112	-0.15731
EVO11	-0.171757	-0.171996	-0.155415
EVO12	-0.121114	-0.116047	-0.105456
EVO13	-0.155716	-0.160308	-0.162895
EVO14	-0.132021	-0.127416	-0.131158
EVO15	-0.150157	-0.0971523	-0.145219
EVO16	-0.14398	-0.141517	-0.156863
EVO17	-0.198183	-0.200947	-0.196955
EVO18	-0.199809	-0.190824	-0.189188
EVO19	-0.191479	-0.179806	-0.185185
EVO20	-0.192608	-0.191833	-0.197787
EVO21	-0.200633	-0.202052	-0.201377
EVO22	-0.182707	-0.179164	-0.178427
EVO23	-0.197339	-0.223687	-0.19781
EVO24	-0.206088	-0.202205	-0.197529
EVO25	0.0229731	0.0300377	0.0289664
EVO26	0.0319464	0.0359671	0.0367573
EVO27	0.0671723	0.065377	0.0634935
EVO28	0.0270014	0.0235162	0.0269312
EVO29	0.0343444	0.0305843	0.0448688
EVO30	0.0351485	0.0395499	0.0376252
EVO31	0.0625419	0.0597578	0.0582102
EVO32	0.0383627	0.0431382	0.0395439
EVO33	0.052972	0.0492367	0.0499772
EVO34	0.114374	0.110175	0.10694
EVO35	0.0516417	0.0371251	0.03874
EVO36	0.0756255	0.0772117	0.082543
EVO37	0.0734894	0.0733943	0.0690555
EVO38	0.051548	0.0470022	0.0503313
EVO39	0.0951845	0.099621	0.0933826
EVO40	0.0415041	0.0349419	0.0344918
yMF117	-0.272202	-0.278372	-0.272604	-0.267108	-0.278157	-0.270663
yMF124	-0.25456	-0.269499	-0.246047	-0.25461	-0.272315	-0.243348
yMF149	-0.338325	-0.351401	-0.361246	-0.329132	-0.320993	-0.372013
yMF150	-0.373442	-0.325828	-0.349257	-0.33321	-0.347033	-0.370563
yMF135	-0.545585	-0.518772	-0.536499	-0.561913	-0.530624	-0.54552
yMF139	-0.537587	-0.56599	-0.544646	-0.543847	-0.554803	-0.507836
WTa	0.000237	0.00184	0.000136	5e-05
WTx	0.000175	-0.000152	-4.5e-05
WTdip1	-0.0159673	-0.0118925	-0.0158217
WTdip2	-0.0105548	-0.0136569	-0.0115678
EVO1R	-0.00912877	-0.0148403	-0.0146213
EVO2R	-0.00777648	-0.00452218	-0.0081204
EVO5R	2.35432e-05	-0.00307399	0.0057788
EVO6R	-0.0107445	-0.00951909	-0.0175371
EVO7R	-0.0117649	-0.0167298	-0.014821
EVO8R	-0.00217278	0.00488309	-0.0182696
EVO9R	-0.0251676	-0.0651728	-0.0699463
EVO10R	-0.032011	-0.0259848	-0.0466583
EVO12R	0.00683129	0.00641494	0.0153085
EVO13R	0.00466223	0.0114644	0.00161547
EVO15R	-0.0139302	-0.0153881	-0.0115709
EVO16R	-0.0510066	-0.0447481	-0.0458302
yMF117R	-0.00515525	0.00737783	-0.00102974
yMF124R	0.000681801	0.00760356	0.00525805
yMF149R	-0.0121528	-0.0132085	-0.0106209
yMF150R	0.00466223	0.0114644	0.00161547
yMF117E	-0.2654	-0.215418	-0.213353
yMF124E	-0.206008	-0.240661	-0.259066
yMF149E	-0.308609	-0.353723	-0.33246
yMF150E	-0.476752	-0.335403	-0.306901
EVO1HU	-0.26027	-0.272315	-0.31375
EVO2HU	0.00953421	0.00665479	0.0152582
EVO5HU	-0.0231363	-0.0572558	-0.0232262
EVO6HU	-0.268904	-0.258036	-0.197887
EVO7HU	0.0563438	0.0827625	0.103048
EVO8HU	-0.174716	-0.148939	-0.18743
EVO9HU	-0.0548114	-0.0291323	-0.081811
EVO10HU	-0.0629298	-0.043439	-0.0612766
EVO12HU	-0.00349901	-0.00649462	-0.0308231
EVO13HU	-0.151185	-0.141677	-0.107443
EVO15HU	-0.0686044	-0.0822835	-0.0890858
EVO16HU	-0.12274	-0.156608	-0.150144
